# Supplementary material for: Host Reticulocytes Provide Metabolic Reservoirs That Can Be Exploited by Malaria Parasites
Source: PLoS Pathog. 2015 Jun 4;11(6):e1004882. doi: 10.1371/journal.ppat.1004882 (PMC4456406; doi:10.1371/journal.ppat.1004882)
Supplement: S3 Table — (XLSX) [file ppat.1004882.s004.xlsx]

## Sheet: Table S3
Table S3
OrthoMCL ID	Description	Pf Pathway Annotations	Pf ID	Pb orthologue	Pv orthologue
OG5_129177	acyl-CoA synthetase (ACS9)	alpha-Linolenic acid metabolism (ec00592)|Tyrosine metabolism (ec00350)|Tropane, piperidine and pyridine alkaloid biosynthesis (ec00960)|Metabolic pathways (ec01100)|Metabolic pathways (ec01100)|Limonene and pinene degradation (ec00903)|Limonene and pinene degradation (ec00903)|Limonene and pinene degradation (ec00903)|Limonene and pinene degradation (ec00903)|Limonene and pinene degradation (ec0…	PF3D7_0215000	#N/A	#N/A
OG5_126579	interspersed repeat antigen (FIRA)	Ubiquinone and other terpenoid-quinone biosynthesis (ec00130)|Starch and sucrose metabolism (ec00500)|Pentose and glucuronate interconversions (ec00040)|Ascorbate and aldarate metabolism (ec00053)|Amino sugar and nucleotide sugar metabolism (ec00520)	PF3D7_0501400	#N/A	#N/A
OG5_133039	apyrase, putative	Zeatin biosynthesis (ec00908)|Zeatin biosynthesis (ec00908)|Pyrimidine metabolism (ec00240)|Pyrimidine metabolism (ec00240)|Pyrimidine metabolism (ec00240)|Pyrimidine metabolism (ec00240)|Pyrimidine metabolism (ec00240)|Pyrimidine metabolism (ec00240)|Purine metabolism (ec00230)|Purine metabolism (ec00230)|Purine metabolism (ec00230)|Purine metabolism (ec00230)|Purine metabolism (ec00230)|Purine …	PF3D7_1431800	#N/A	#N/A
OG5_130344	3',5'-cyclic nucleotide phosphodiesterase, putative (PDEbeta)	Purine metabolism (ec00230)|Purine metabolism (ec00230)	PF3D7_1321500.1	PBANKA_141980	#N/A
OG5_130344	3',5'-cyclic nucleotide phosphodiesterase, putative (PDEbeta)	Purine metabolism (ec00230)|Purine metabolism (ec00230)	PF3D7_1321500.2	PBANKA_141980	#N/A
OG5_134354	protein phosphatase, putative	Thiamine metabolism (ec00730)|Sphingolipid metabolism (ec00600)|Riboflavin metabolism (ec00740)|Nicotinate and nicotinamide metabolism (ec00760)|Metabolic pathways (ec01100)|Metabolic pathways (ec01100)|Metabolic pathways (ec01100)|Metabolic pathways (ec01100)|Fructose and mannose metabolism (ec00051)|Biosynthesis of secondary metabolites (ec01110)|Ascorbate and aldarate metabolism (ec00053)	PF3D7_1455100	PBANKA_131880	#N/A
OG5_130661	conserved protein, unknown function	Riboflavin metabolism (ec00740)|Metabolic pathways (ec01100)|Aminobenzoate degradation (ec00627)	PF3D7_0805900	PBANKA_122480	#N/A
OG5_128352	glutathione s-transferase, putative	Glutathione metabolism (ec00480)|Glutathione metabolism (ec00480)|Arachidonic acid metabolism (ec00590)|Arachidonic acid metabolism (ec00590)	PF3D7_1419300	PBANKA_102390	#N/A
OG5_128031	Rab GTPase 2 (RAB2)	Purine metabolism (ec00230)|Folate biosynthesis (ec00790)|Folate biosynthesis (ec00790)	PF3D7_1231100	PBANKA_144580	PVX_124195
OG5_126796	sun-family protein, putative	Ubiquinone and other terpenoid-quinone biosynthesis (ec00130)|Ubiquinone and other terpenoid-quinone biosynthesis (ec00130)|Tyrosine metabolism (ec00350)|Tryptophan metabolism (ec00380)|Tryptophan metabolism (ec00380)|Tryptophan metabolism (ec00380)|Tetracycline biosynthesis (ec00253)|Tetracycline biosynthesis (ec00253)|Tetracycline biosynthesis (ec00253)|Tetracycline biosynthesis (ec00253)|Stilb…	PF3D7_1230600	PBANKA_091880	PVX_124170
OG5_129767	macrophage migration inhibitory factor (MIF)	Tyrosine metabolism (ec00350)|Phenylalanine metabolism (ec00360)	PF3D7_1229400	PBANKA_144400	PVX_124095
OG5_162010	RNA pseudouridylate synthase, putative	Pyrimidine metabolism (ec00240)|Aminobenzoate degradation (ec00627)	PF3D7_1228500	PBANKA_144320	PVX_124055
OG5_137871	RNA pseudouridylate synthase, putative	Pyrimidine metabolism (ec00240)|Aminobenzoate degradation (ec00627)	PF3D7_1227900	PBANKA_144260	PVX_124025
OG5_160534	hydrolase/phosphatase, putative	Metabolic pathways (ec01100)|Folate biosynthesis (ec00790)|Aminobenzoate degradation (ec00627)	PF3D7_1226100	PBANKA_144100	PVX_123935
OG5_127507	GTP cyclohydrolase I (GCH1)	Folate biosynthesis (ec00790)|Folate biosynthesis (ec00790)|Folate biosynthesis (ec00790)|Folate biosynthesis (ec00790)	PF3D7_1224000	PBANKA_143890	PVX_123830
OG5_127027	D-ribulose-5-phosphate 3-epimerase, putative	Pentose phosphate pathway (ec00030)|Pentose phosphate pathway (ec00030)|Pentose phosphate pathway (ec00030)|Pentose and glucuronate interconversions (ec00040)|Pentose and glucuronate interconversions (ec00040)|Pentose and glucuronate interconversions (ec00040)|Microbial metabolism in diverse environments (ec01120)|Microbial metabolism in diverse environments (ec01120)|Microbial metabolism in dive…	PF3D7_1219900	PBANKA_143510	PVX_123635
OG5_126704	glycerol-3-phosphate dehydrogenase, putative	Glycerophospholipid metabolism (ec00564)|Glycerophospholipid metabolism (ec00564)|Glycerolipid metabolism (ec00561)|Glycerolipid metabolism (ec00561)	PF3D7_1216200	PBANKA_093290	PVX_123490
OG5_128399	phosphatidylinositol-glycan biosynthesis class O protein, putative	Puromycin biosynthesis (ec00231)|Puromycin biosynthesis (ec00231)|Puromycin biosynthesis (ec00231)|Biosynthesis of secondary metabolites (ec01110)|Biosynthesis of secondary metabolites (ec01110)	PF3D7_1214100	PBANKA_142990	PVX_123395
OG5_128210	conserved Plasmodium protein, unknown function	Metabolic pathways (ec01100)|Metabolic pathways (ec01100)|Fructose and mannose metabolism (ec00051)|Fructose and mannose metabolism (ec00051)|Biosynthesis of secondary metabolites (ec01110)|Biosynthesis of secondary metabolites (ec01110)|Amino sugar and nucleotide sugar metabolism (ec00520)|Amino sugar and nucleotide sugar metabolism (ec00520)	PF3D7_1213900	PBANKA_142970	PVX_123385
OG5_126893	iron-sulfur subunit of succinate dehydrogenase	Tyrosine metabolism (ec00350)|Tyrosine metabolism (ec00350)|Tyrosine metabolism (ec00350)|Pyruvate metabolism (ec00620)|Pyruvate metabolism (ec00620)|Pyruvate metabolism (ec00620)|Phenylalanine metabolism (ec00360)|Phenylalanine metabolism (ec00360)|Phenylalanine metabolism (ec00360)|Microbial metabolism in diverse environments (ec01120)|Microbial metabolism in diverse environments (ec01120)|Micr…	PF3D7_1212800	PBANKA_142880	PVX_123345
OG5_169496	JmjC domain containing protein (JmjC1)	Ubiquinone and other terpenoid-quinone biosynthesis (ec00130)|Ubiquinone and other terpenoid-quinone biosynthesis (ec00130)|Tyrosine metabolism (ec00350)|Tryptophan metabolism (ec00380)|Tryptophan metabolism (ec00380)|Tryptophan metabolism (ec00380)|Tetracycline biosynthesis (ec00253)|Tetracycline biosynthesis (ec00253)|Tetracycline biosynthesis (ec00253)|Tetracycline biosynthesis (ec00253)|Stilb…	PF3D7_0809900	#N/A	PVX_123283
OG5_128803	dihydropteroate synthetase (DHPS)	Metabolic pathways (ec01100)|Metabolic pathways (ec01100)|Metabolic pathways (ec01100)|Folate biosynthesis (ec00790)|Folate biosynthesis (ec00790)|Folate biosynthesis (ec00790)	PF3D7_0810800	PBANKA_142670	PVX_123230
OG5_126915	U3 small nucleolar ribonucleoprotein, U3 snoRNP, putative		PF3D7_1404500	PBANKA_103760	PVX_123175
OG5_128711	GDP-mannose 4,6-dehydratase, putative	Metabolic pathways (ec01100)|Metabolic pathways (ec01100)|Fructose and mannose metabolism (ec00051)|Fructose and mannose metabolism (ec00051)|Amino sugar and nucleotide sugar metabolism (ec00520)|Amino sugar and nucleotide sugar metabolism (ec00520)	PF3D7_0813800	PBANKA_142370	PVX_123080
OG5_134116	FAD-dependent monooxygenase, putative	Xylene degradation (ec00622)|Xylene degradation (ec00622)|Xylene degradation (ec00622)|Xylene degradation (ec00622)|Tyrosine metabolism (ec00350)|Tryptophan metabolism (ec00380)|Toluene degradation (ec00623)|Toluene degradation (ec00623)|Toluene degradation (ec00623)|Toluene degradation (ec00623)|Toluene degradation (ec00623)|Toluene degradation (ec00623)|Toluene degradation (ec00623)|Styrene deg…	PF3D7_0815300	PBANKA_142230	PVX_123005
OG5_129865	mitochondrial ATP synthase F1, epsilon subunit, putative		PF3D7_0715500	PBANKA_142180	PVX_122980
OG5_127158	zinc finger protein, putative (ERF2)	Tyrosine metabolism (ec00350)|Tropane, piperidine and pyridine alkaloid biosynthesis (ec00960)|Toluene degradation (ec00623)|Phenylalanine metabolism (ec00360)|Naphthalene degradation (ec00626)|Microbial metabolism in diverse environments (ec01120)|Microbial metabolism in diverse environments (ec01120)|Microbial metabolism in diverse environments (ec01120)|Microbial metabolism in diverse environm…	PF3D7_0714300	PBANKA_142090	PVX_122945
OG5_163945	phosphodiesterase gamma, putative (PDEgamma)	Purine metabolism (ec00230)|Purine metabolism (ec00230)	PF3D7_1321600	PBANKA_141990	PVX_122890
OG5_156178	DHHC-type zinc finger protein, putative	Tyrosine metabolism (ec00350)|Tropane, piperidine and pyridine alkaloid biosynthesis (ec00960)|Toluene degradation (ec00623)|Phenylalanine metabolism (ec00360)|Naphthalene degradation (ec00626)|Microbial metabolism in diverse environments (ec01120)|Microbial metabolism in diverse environments (ec01120)|Microbial metabolism in diverse environments (ec01120)|Microbial metabolism in diverse environm…	PF3D7_1321400	PBANKA_141970	PVX_122880
OG5_128351	choline-phosphate cytidylyltransferase (CCT)	Phosphonate and phosphinate metabolism (ec00440)|Glycerophospholipid metabolism (ec00564)	PF3D7_1316600	PBANKA_141510	PVX_122650
OG5_128105	inositol polyphosphate kinase, putative (IPK2)	Inositol phosphate metabolism (ec00562)|Inositol phosphate metabolism (ec00562)	PF3D7_1316100	PBANKA_141460	PVX_122630
OG5_156840	DEAD box helicase, putative	Zeatin biosynthesis (ec00908)|Purine metabolism (ec00230)|Biosynthesis of secondary metabolites (ec01110)	PF3D7_1313400	PBANKA_141180	PVX_122490
OG5_127793	methionyl-tRNA formyltransferase, putative	One carbon pool by folate (ec00670)|One carbon pool by folate (ec00670)|Metabolic pathways (ec01100)|Metabolic pathways (ec01100)|Carbon fixation pathways in prokaryotes (ec00720)|Carbon fixation pathways in prokaryotes (ec00720)|Aminoacyl-tRNA biosynthesis (ec00970)|Aminoacyl-tRNA biosynthesis (ec00970)	PF3D7_1313200	PBANKA_141160	PVX_122485
OG5_128261	branched-chain alpha keto-acid dehydrogenase, putative	Valine, leucine and isoleucine degradation (ec00280)|Valine, leucine and isoleucine degradation (ec00280)|Valine, leucine and isoleucine degradation (ec00280)|Valine, leucine and isoleucine degradation (ec00280)|Valine, leucine and isoleucine degradation (ec00280)|Valine, leucine and isoleucine degradation (ec00280)	PF3D7_1312600	PBANKA_141110	PVX_122460
OG5_127237	vacuolar ATP synthase subunit a (vapA)		PF3D7_1311900	PBANKA_141040	PVX_122430
OG5_127077	ATP synthase subunit gamma, mitochondrial		PF3D7_1311300	PBANKA_140980	PVX_122395
OG5_127249	mitochondrial ATP synthase delta subunit, putative (OSCP)		PF3D7_1310000	PBANKA_140850	PVX_122330
OG5_126871	large subunit rRNA methyltransferase, putative	Ubiquinone and other terpenoid-quinone biosynthesis (ec00130)|Ubiquinone and other terpenoid-quinone biosynthesis (ec00130)|Tyrosine metabolism (ec00350)|Tryptophan metabolism (ec00380)|Tryptophan metabolism (ec00380)|Tryptophan metabolism (ec00380)|Tetracycline biosynthesis (ec00253)|Tetracycline biosynthesis (ec00253)|Tetracycline biosynthesis (ec00253)|Tetracycline biosynthesis (ec00253)|Stilb…	PF3D7_1354300	PBANKA_113090	PVX_122310
OG5_131786	conserved Plasmodium protein, unknown function	Microbial metabolism in diverse environments (ec01120)|Microbial metabolism in diverse environments (ec01120)|Metabolic pathways (ec01100)|Metabolic pathways (ec01100)|Glycolysis / Gluconeogenesis (ec00010)|Glycolysis / Gluconeogenesis (ec00010)|Carbon fixation in photosynthetic organisms (ec00710)|Carbon fixation in photosynthetic organisms (ec00710)|Biosynthesis of secondary metabolites (ec0111…	PF3D7_1308500	PBANKA_140700	PVX_122255
OG5_126835	carbamoyl phosphate synthetase (cpsSII)	Pyrimidine metabolism (ec00240)|Pyrimidine metabolism (ec00240)|Purine metabolism (ec00230)|Purine metabolism (ec00230)|Purine metabolism (ec00230)|Purine metabolism (ec00230)|Purine metabolism (ec00230)|Nitrogen metabolism (ec00910)|Nitrogen metabolism (ec00910)|Nitrogen metabolism (ec00910)|Nitrogen metabolism (ec00910)|Nitrogen metabolism (ec00910)|Metabolic pathways (ec01100)|Metabolic pathwa…	PF3D7_1308200	PBANKA_140670	PVX_122240
OG5_127797	vacuolar ATP synthase subunit h, putative		PF3D7_1306600	PBANKA_140510	PVX_122165
OG5_127713	methyltransferase-like protein, putative	Ubiquinone and other terpenoid-quinone biosynthesis (ec00130)|Ubiquinone and other terpenoid-quinone biosynthesis (ec00130)|Tyrosine metabolism (ec00350)|Tryptophan metabolism (ec00380)|Tryptophan metabolism (ec00380)|Tryptophan metabolism (ec00380)|Tetracycline biosynthesis (ec00253)|Tetracycline biosynthesis (ec00253)|Tetracycline biosynthesis (ec00253)|Tetracycline biosynthesis (ec00253)|Stilb…	PF3D7_1303100	PBANKA_140160	PVX_121995
OG5_150090	phosphoglycerate mutase, putative		PF3D7_0310300	PBANKA_040840	PVX_119620
OG5_127204	asparagine synthetase, putative	Cyanoamino acid metabolism (ec00460)|Aminoacyl-tRNA biosynthesis (ec00970)|Alanine, aspartate and glutamate metabolism (ec00250)	PF3D7_0309500	PBANKA_040760	PVX_119585
OG5_127982	dual specificity phosphatase (YVH1)		PF3D7_0309000	PBANKA_040720	PVX_119565
OG5_127215	FAD-dependent glycerol-3-phosphate dehydrogenase, putative	Glycerophospholipid metabolism (ec00564)|Glycerolipid metabolism (ec00561)	PF3D7_0306400	PBANKA_040480	PVX_119445
OG5_130764	P-loop containing nucleoside triphospahte hydrolase, putative	Zeatin biosynthesis (ec00908)|Purine metabolism (ec00230)|Purine metabolism (ec00230)	PF3D7_0305800	PBANKA_040430	PVX_119415
OG5_128117	dihydrolipoamide acyltransferase, putative	Tryptophan metabolism (ec00380)|Microbial metabolism in diverse environments (ec01120)|Metabolic pathways (ec01100)|Lysine degradation (ec00310)|Citrate cycle (TCA cycle) (ec00020)|Citrate cycle (TCA cycle) (ec00020)	PF3D7_0303700	PBANKA_040230	PVX_119310
OG5_141680	palmitoyl transferase (AnkDHHC)	Tyrosine metabolism (ec00350)|Tropane, piperidine and pyridine alkaloid biosynthesis (ec00960)|Toluene degradation (ec00623)|Phenylalanine metabolism (ec00360)|Naphthalene degradation (ec00626)|Microbial metabolism in diverse environments (ec01120)|Microbial metabolism in diverse environments (ec01120)|Microbial metabolism in diverse environments (ec01120)|Microbial metabolism in diverse environm…	PF3D7_0303400	PBANKA_040200	PVX_119295
OG5_127287	HAD superfamily protein, putative	Sphingolipid metabolism (ec00600)|Sphingolipid metabolism (ec00600)	PF3D7_0303200	PBANKA_040180	PVX_119285
OG5_128062	small subunit DNA primase		PF3D7_1438700	PBANKA_130260	PVX_118560
OG5_126898	leucine carboxyl methyltransferase, putative	Ubiquinone and other terpenoid-quinone biosynthesis (ec00130)|Ubiquinone and other terpenoid-quinone biosynthesis (ec00130)|Tyrosine metabolism (ec00350)|Tryptophan metabolism (ec00380)|Tryptophan metabolism (ec00380)|Tryptophan metabolism (ec00380)|Tetracycline biosynthesis (ec00253)|Tetracycline biosynthesis (ec00253)|Tetracycline biosynthesis (ec00253)|Tetracycline biosynthesis (ec00253)|Stilb…	PF3D7_1439700	PBANKA_130360	PVX_118505
OG5_127002	triosephosphate isomerase (TIM)	Microbial metabolism in diverse environments (ec01120)|Microbial metabolism in diverse environments (ec01120)|Microbial metabolism in diverse environments (ec01120)|Microbial metabolism in diverse environments (ec01120)|Methane metabolism (ec00680)|Methane metabolism (ec00680)|Methane metabolism (ec00680)|Methane metabolism (ec00680)|Metabolic pathways (ec01100)|Metabolic pathways (ec01100)|Metab…	PF3D7_1439900	PBANKA_130380	PVX_118495
OG5_127486	delta-aminolevulinic acid dehydratase (ALAD)	Porphyrin and chlorophyll metabolism (ec00860)|Metabolic pathways (ec01100)	PF3D7_1440300	PBANKA_130410	PVX_118480
OG5_130881	allantoicase, putative	Purine metabolism (ec00230)|Microbial metabolism in diverse environments (ec01120)|Metabolic pathways (ec01100)	PF3D7_1440500	PBANKA_130440	PVX_118465
OG5_127254	dephospho-CoA kinase, putative (DPCK)	Pantothenate and CoA biosynthesis (ec00770)|Metabolic pathways (ec01100)	PF3D7_1443700	PBANKA_130760	PVX_118305
OG5_127143	fructose-bisphosphate aldolase (FBPA)	Pentose phosphate pathway (ec00030)|Pentose phosphate pathway (ec00030)|Pentose phosphate pathway (ec00030)|Microbial metabolism in diverse environments (ec01120)|Methane metabolism (ec00680)|Methane metabolism (ec00680)|Metabolic pathways (ec01100)|Metabolic pathways (ec01100)|Metabolic pathways (ec01100)|Metabolic pathways (ec01100)|Metabolic pathways (ec01100)|Glycolysis / Gluconeogenesis (ec0…	PF3D7_1444800	PBANKA_130860	PVX_118255
OG5_127524	pyruvate dehydrogenase E1 beta subunit (pdhB)	Pyruvate metabolism (ec00620)|Pyruvate metabolism (ec00620)|Pyruvate metabolism (ec00620)|Pyruvate metabolism (ec00620)|Pyruvate metabolism (ec00620)|Pyruvate metabolism (ec00620)|Glycolysis / Gluconeogenesis (ec00010)|Glycolysis / Gluconeogenesis (ec00010)|Glycolysis / Gluconeogenesis (ec00010)|Glycolysis / Gluconeogenesis (ec00010)|Glycolysis / Gluconeogenesis (ec00010)|Glycolysis / Gluconeogen…	PF3D7_1446400	PBANKA_131010	PVX_118170
OG5_127054	Appr-1-p processing domain protein	Nicotinate and nicotinamide metabolism (ec00760)|Metabolic pathways (ec01100)|Glutathione metabolism (ec00480)|Glutathione metabolism (ec00480)|Glutathione metabolism (ec00480)|Fluorobenzoate degradation (ec00364)|Caprolactam degradation (ec00930)	PF3D7_1448800	PBANKA_131250	PVX_118050
OG5_126863	signal recognition particle SRP54 (SRP54)		PF3D7_1450100	PBANKA_131380	PVX_117980
OG5_129977	conserved Plasmodium protein, unknown function	Ubiquinone and other terpenoid-quinone biosynthesis (ec00130)|Ubiquinone and other terpenoid-quinone biosynthesis (ec00130)|Tyrosine metabolism (ec00350)|Tryptophan metabolism (ec00380)|Tryptophan metabolism (ec00380)|Tryptophan metabolism (ec00380)|Tetracycline biosynthesis (ec00253)|Tetracycline biosynthesis (ec00253)|Tetracycline biosynthesis (ec00253)|Tetracycline biosynthesis (ec00253)|Stilb…	PF3D7_1450600	PBANKA_131430	PVX_117950
OG5_126757	acetyl-CoA acetyltransferase, putative	alpha-Linolenic acid metabolism (ec00592)|alpha-Linolenic acid metabolism (ec00592)|alpha-Linolenic acid metabolism (ec00592)|Valine, leucine and isoleucine degradation (ec00280)|Valine, leucine and isoleucine degradation (ec00280)|Valine, leucine and isoleucine degradation (ec00280)|Valine, leucine and isoleucine degradation (ec00280)|Valine, leucine and isoleucine degradation (ec00280)|Valine, …	PF3D7_1450900	PBANKA_131460	PVX_117935
OG5_126923	elongation factor 2		PF3D7_1451100	PBANKA_131480	PVX_117925
OG5_130121	transcriptional regulatory protein sir2b (Sir2B)	Nicotinate and nicotinamide metabolism (ec00760)|Metabolic pathways (ec01100)|Glutathione metabolism (ec00480)|Glutathione metabolism (ec00480)|Glutathione metabolism (ec00480)|Fluorobenzoate degradation (ec00364)|Caprolactam degradation (ec00930)	PF3D7_1451400	PBANKA_131510	PVX_117910
OG5_135576	leucine-rich repeat protein (LRR3)		PF3D7_1452100	PBANKA_131580	PVX_117875
OG5_158585	aminomethyltransferase, putative	One carbon pool by folate (ec00670)|One carbon pool by folate (ec00670)|One carbon pool by folate (ec00670)|Methane metabolism (ec00680)|Methane metabolism (ec00680)|Metabolic pathways (ec01100)|Metabolic pathways (ec01100)|Metabolic pathways (ec01100)|Glycine, serine and threonine metabolism (ec00260)|Glycine, serine and threonine metabolism (ec00260)|Carbon fixation pathways in prokaryotes (ec0…	PF3D7_1452200	PBANKA_131590	PVX_117870
OG5_127241	pyridine nucleotide transhydrogenase, putative	Nicotinate and nicotinamide metabolism (ec00760)|Nicotinate and nicotinamide metabolism (ec00760)|Metabolic pathways (ec01100)|Metabolic pathways (ec01100)	PF3D7_1453500	PBANKA_131720	PVX_117805
OG5_127481	co-chaperone p23 (P23)	Metabolic pathways (ec01100)|Arachidonic acid metabolism (ec00590)	PF3D7_1453700	PBANKA_131740	PVX_117795
OG5_127121	glucose-6-phosphate dehydrogenase-6-phosphogluconolactonase (G6PDH)	Pentose phosphate pathway (ec00030)|Pentose phosphate pathway (ec00030)|Microbial metabolism in diverse environments (ec01120)|Microbial metabolism in diverse environments (ec01120)|Metabolic pathways (ec01100)|Metabolic pathways (ec01100)|Glutathione metabolism (ec00480)|Biosynthesis of secondary metabolites (ec01110)|Biosynthesis of secondary metabolites (ec01110)	PF3D7_1453800	PBANKA_131750	PVX_117790
OG5_127175	6-phosphogluconate dehydrogenase, decarboxylating, putative	Pentose phosphate pathway (ec00030)|Microbial metabolism in diverse environments (ec01120)|Metabolic pathways (ec01100)|Glutathione metabolism (ec00480)|Biosynthesis of secondary metabolites (ec01110)	PF3D7_1454700	PBANKA_131840	PVX_117745
OG5_127173	methyltransferase, putative	Ubiquinone and other terpenoid-quinone biosynthesis (ec00130)|Ubiquinone and other terpenoid-quinone biosynthesis (ec00130)|Tyrosine metabolism (ec00350)|Tryptophan metabolism (ec00380)|Tryptophan metabolism (ec00380)|Tryptophan metabolism (ec00380)|Tetracycline biosynthesis (ec00253)|Tetracycline biosynthesis (ec00253)|Tetracycline biosynthesis (ec00253)|Tetracycline biosynthesis (ec00253)|Stilb…	PF3D7_1455200.1	PBANKA_100690	PVX_117705
OG5_127173	methyltransferase, putative	Ubiquinone and other terpenoid-quinone biosynthesis (ec00130)|Ubiquinone and other terpenoid-quinone biosynthesis (ec00130)|Tyrosine metabolism (ec00350)|Tryptophan metabolism (ec00380)|Tryptophan metabolism (ec00380)|Tryptophan metabolism (ec00380)|Tetracycline biosynthesis (ec00253)|Tetracycline biosynthesis (ec00253)|Tetracycline biosynthesis (ec00253)|Tetracycline biosynthesis (ec00253)|Stilb…	PF3D7_1455200.2	PBANKA_100690	PVX_117705
OG5_129297	dfg10 like protein, putative	Xylene degradation (ec00622)|Tryptophan metabolism (ec00380)|Toluene degradation (ec00623)|Polycyclic aromatic hydrocarbon degradation (ec00624)|Polycyclic aromatic hydrocarbon degradation (ec00624)|Microbial metabolism in diverse environments (ec01120)|Microbial metabolism in diverse environments (ec01120)|Metabolic pathways (ec01100)|Fluorobenzoate degradation (ec00364)|Fluorobenzoate degradati…	PF3D7_1455900	PBANKA_131960	PVX_117670
OG5_167378	serine hydroxymethyltransferase, putative (SHMT)	One carbon pool by folate (ec00670)|One carbon pool by folate (ec00670)|Microbial metabolism in diverse environments (ec01120)|Microbial metabolism in diverse environments (ec01120)|Microbial metabolism in diverse environments (ec01120)|Microbial metabolism in diverse environments (ec01120)|Microbial metabolism in diverse environments (ec01120)|Methane metabolism (ec00680)|Methane metabolism (ec0…	PF3D7_1456100	PBANKA_131980	PVX_117660
OG5_146648	aminotransferase, putative	Valine, leucine and isoleucine degradation (ec00280)|Valine, leucine and isoleucine degradation (ec00280)|Valine, leucine and isoleucine degradation (ec00280)|Valine, leucine and isoleucine degradation (ec00280)|Valine, leucine and isoleucine degradation (ec00280)|Valine, leucine and isoleucine degradation (ec00280)|Valine, leucine and isoleucine degradation (ec00280)|Valine, leucine and isoleuci…	PF3D7_1458400	PBANKA_132210	PVX_117545
OG5_128338	GTP-binding protein, putative	Metabolic pathways (ec01100)|Biosynthesis of secondary metabolites (ec01110)|Arginine and proline metabolism (ec00330)|Arginine and proline metabolism (ec00330)|Arginine and proline metabolism (ec00330)	PF3D7_1459100	PBANKA_132280	PVX_117505
OG5_128872	pyridoxal 5'-phosphate synthase, putative	Vitamin B6 metabolism (ec00750)|Vitamin B6 metabolism (ec00750)|Vitamin B6 metabolism (ec00750)|Vitamin B6 metabolism (ec00750)|Metabolic pathways (ec01100)|Metabolic pathways (ec01100)	PF3D7_1459700	PBANKA_132330	PVX_117475
OG5_126628	glyceraldehyde-3-phosphate dehydrogenase (GAPDH)	Pyruvate metabolism (ec00620)|Microbial metabolism in diverse environments (ec01120)|Microbial metabolism in diverse environments (ec01120)|Microbial metabolism in diverse environments (ec01120)|Metabolic pathways (ec01100)|Metabolic pathways (ec01100)|Metabolic pathways (ec01100)|Glycolysis / Gluconeogenesis (ec00010)|Glycolysis / Gluconeogenesis (ec00010)|Carbon fixation pathways in prokaryotes…	PF3D7_1462800	PBANKA_132640	PVX_117322
OG5_145156	phosphatase, putative		PF3D7_1464600	PBANKA_132800	PVX_117230
OG5_127683	ATP synthase (C/AC39) subunit, putative		PF3D7_1464700	PBANKA_132810	PVX_117225
OG5_130462	1-deoxy-D-xylulose 5-phosphate reductoisomerase (DOXR)	Terpenoid backbone biosynthesis (ec00900)|Metabolic pathways (ec01100)	PF3D7_1467300	PBANKA_133060	PVX_117100
OG5_127493	biotin carboxylase subunit of acetyl CoA carboxylase, putative (ACC1)	beta-Alanine metabolism (ec00410)|beta-Alanine metabolism (ec00410)|beta-Alanine metabolism (ec00410)|beta-Alanine metabolism (ec00410)|beta-Alanine metabolism (ec00410)|Tetracycline biosynthesis (ec00253)|Tetracycline biosynthesis (ec00253)|Tetracycline biosynthesis (ec00253)|Tetracycline biosynthesis (ec00253)|Tetracycline biosynthesis (ec00253)|Pyruvate metabolism (ec00620)|Pyruvate metabolism…	PF3D7_1469600	PBANKA_133280	PVX_116985
OG5_155418	phosphodiesterase delta, putative (PDEdelta)	Purine metabolism (ec00230)|Purine metabolism (ec00230)	PF3D7_1470500	PBANKA_133370	PVX_116945
OG5_158593	adenosine-diphosphatase, putative	Pyrimidine metabolism (ec00240)|Purine metabolism (ec00230)|Purine metabolism (ec00230)|Metabolic pathways (ec01100)	PF3D7_1322000	PBANKA_133740	PVX_116770
OG5_162594	DHHC-type zinc finger protein, putative	Tyrosine metabolism (ec00350)|Tropane, piperidine and pyridine alkaloid biosynthesis (ec00960)|Toluene degradation (ec00623)|Phenylalanine metabolism (ec00360)|Naphthalene degradation (ec00626)|Microbial metabolism in diverse environments (ec01120)|Microbial metabolism in diverse environments (ec01120)|Microbial metabolism in diverse environments (ec01120)|Microbial metabolism in diverse environm…	PF3D7_1322500	PBANKA_133780	PVX_116745
OG5_130367	beta-hydroxyacyl-ACP dehydratase (FabZ)	Tyrosine metabolism (ec00350)|Tyrosine metabolism (ec00350)|Toluene degradation (ec00623)|Porphyrin and chlorophyll metabolism (ec00860)|Porphyrin and chlorophyll metabolism (ec00860)|Naphthalene degradation (ec00626)|Naphthalene degradation (ec00626)|Naphthalene degradation (ec00626)|Naphthalene degradation (ec00626)|Microbial metabolism in diverse environments (ec01120)|Microbial metabolism in …	PF3D7_1323000	PBANKA_133820	PVX_116720
OG5_127451	vacuolar ATP synthase subunit g, putative		PF3D7_1323200	PBANKA_133840	PVX_116710
OG5_128515	acetyltransferase, GNAT family, putative	Tyrosine metabolism (ec00350)|Tropane, piperidine and pyridine alkaloid biosynthesis (ec00960)|Toluene degradation (ec00623)|Phenylalanine metabolism (ec00360)|Naphthalene degradation (ec00626)|Microbial metabolism in diverse environments (ec01120)|Microbial metabolism in diverse environments (ec01120)|Microbial metabolism in diverse environments (ec01120)|Microbial metabolism in diverse environm…	PF3D7_1323300	PBANKA_133850	PVX_116705
OG5_127692	SNARE protein, putative (YKT6.2)	Tyrosine metabolism (ec00350)|Tropane, piperidine and pyridine alkaloid biosynthesis (ec00960)|Toluene degradation (ec00623)|Phenylalanine metabolism (ec00360)|Naphthalene degradation (ec00626)|Microbial metabolism in diverse environments (ec01120)|Microbial metabolism in diverse environments (ec01120)|Microbial metabolism in diverse environments (ec01120)|Microbial metabolism in diverse environm…	PF3D7_1324700	PBANKA_133990	PVX_116640
OG5_126889	dihydrofolate synthase/folylpolyglutamate synthase (DHFS-FPGS)	Metabolic pathways (ec01100)|Folate biosynthesis (ec00790)|Folate biosynthesis (ec00790)	PF3D7_1324800	PBANKA_134000	PVX_116635
OG5_126911	L-lactate dehydrogenase (LDH)	Pyruvate metabolism (ec00620)|Pyruvate metabolism (ec00620)|Propanoate metabolism (ec00640)|Microbial metabolism in diverse environments (ec01120)|Microbial metabolism in diverse environments (ec01120)|Metabolic pathways (ec01100)|Metabolic pathways (ec01100)|Cysteine and methionine metabolism (ec00270)	PF3D7_1324900	PBANKA_111770	PVX_116630
OG5_126730	phosphoribosylpyrophosphate synthetase	Purine metabolism (ec00230)|Purine metabolism (ec00230)|Pentose phosphate pathway (ec00030)|Pentose phosphate pathway (ec00030)|Microbial metabolism in diverse environments (ec01120)|Microbial metabolism in diverse environments (ec01120)|Metabolic pathways (ec01100)|Metabolic pathways (ec01100)|Biosynthesis of secondary metabolites (ec01110)|Biosynthesis of secondary metabolites (ec01110)	PF3D7_1325100	PBANKA_134030	PVX_116620
OG5_167408	oxidoreductase, putative	Xylene degradation (ec00622)|Steroid hormone biosynthesis (ec00140)|Steroid hormone biosynthesis (ec00140)|Retinol metabolism (ec00830)|Pyruvate metabolism (ec00620)|Pyruvate metabolism (ec00620)|Pyrimidine metabolism (ec00240)|Propanoate metabolism (ec00640)|Propanoate metabolism (ec00640)|Propanoate metabolism (ec00640)|Pentose and glucuronate interconversions (ec00040)|Pentose and glucuronate …	PF3D7_1325200	PBANKA_134040	PVX_116615
OG5_128844	translation initiation factor EIF-2B gamma subunit, putative		PF3D7_1326400	PBANKA_134160	PVX_116557
OG5_131883	nicotinic acid mononucleotide adenyltransferase	Nicotinate and nicotinamide metabolism (ec00760)|Nicotinate and nicotinamide metabolism (ec00760)|Metabolic pathways (ec01100)	PF3D7_1327600	PBANKA_134280	PVX_116500
OG5_157029	ribose-phosphate pyrophosphokinase, putative	Purine metabolism (ec00230)|Purine metabolism (ec00230)|Pentose phosphate pathway (ec00030)|Pentose phosphate pathway (ec00030)|Microbial metabolism in diverse environments (ec01120)|Microbial metabolism in diverse environments (ec01120)|Metabolic pathways (ec01100)|Metabolic pathways (ec01100)|Biosynthesis of secondary metabolites (ec01110)|Biosynthesis of secondary metabolites (ec01110)	PF3D7_1327800	PBANKA_134300	PVX_116490
OG5_126955	NADH-cytochrome b5 reductase, putative	Nitrogen metabolism (ec00910)|Nitrogen metabolism (ec00910)|Microbial metabolism in diverse environments (ec01120)|Microbial metabolism in diverse environments (ec01120)	PF3D7_1367500	PBANKA_114340	PVX_115335
OG5_126708	nucleoside diphosphate kinase (NDK)	Zeatin biosynthesis (ec00908)|Pyrimidine metabolism (ec00240)|Pyrimidine metabolism (ec00240)|Pyrimidine metabolism (ec00240)|Pyrimidine metabolism (ec00240)|Pyrimidine metabolism (ec00240)|Purine metabolism (ec00230)|Purine metabolism (ec00230)|Purine metabolism (ec00230)|Purine metabolism (ec00230)|Purine metabolism (ec00230)|Metabolic pathways (ec01100)|Metabolic pathways (ec01100)|Metabolic p…	PF3D7_1366500	PBANKA_114240	PVX_115285
OG5_127412	glycine cleavage T protein, putative (GCVT)	One carbon pool by folate (ec00670)|One carbon pool by folate (ec00670)|One carbon pool by folate (ec00670)|Methane metabolism (ec00680)|Methane metabolism (ec00680)|Metabolic pathways (ec01100)|Metabolic pathways (ec01100)|Metabolic pathways (ec01100)|Glycine, serine and threonine metabolism (ec00260)|Glycine, serine and threonine metabolism (ec00260)|Carbon fixation pathways in prokaryotes (ec0…	PF3D7_1365500	PBANKA_114130	PVX_115235
OG5_127510	ferrochelatase (FC)	Porphyrin and chlorophyll metabolism (ec00860)|Metabolic pathways (ec01100)|Biosynthesis of secondary metabolites (ec01110)	PF3D7_1364900	PBANKA_114070	PVX_115205
OG5_126648	aldo-keto reductase, putative	Xylene degradation (ec00622)|Steroid hormone biosynthesis (ec00140)|Steroid hormone biosynthesis (ec00140)|Retinol metabolism (ec00830)|Pyruvate metabolism (ec00620)|Pyruvate metabolism (ec00620)|Pyruvate metabolism (ec00620)|Pyrimidine metabolism (ec00240)|Propanoate metabolism (ec00640)|Propanoate metabolism (ec00640)|Pentose and glucuronate interconversions (ec00040)|Pentose and glucuronate in…	PF3D7_1364600	PBANKA_114050	PVX_115190
OG5_142666	conserved Plasmodium protein, unknown function	Phenylalanine, tyrosine and tryptophan biosynthesis (ec00400)|Metabolic pathways (ec01100)|Biosynthesis of secondary metabolites (ec01110)	PF3D7_1363700	PBANKA_113970	PVX_115140
OG5_127161	riboflavin kinase / FAD synthase family protein, putative	Riboflavin metabolism (ec00740)|Riboflavin metabolism (ec00740)|Metabolic pathways (ec01100)	PF3D7_1359100	PBANKA_113540	PVX_114925
OG5_126801	pyrroline carboxylate reductase	Metabolic pathways (ec01100)|Biosynthesis of secondary metabolites (ec01110)|Arginine and proline metabolism (ec00330)|Arginine and proline metabolism (ec00330)	PF3D7_1357900	PBANKA_113420	PVX_114870
OG5_126631	elongation factor 1-alpha		PF3D7_1357100	PBANKA_113340	PVX_114832
OG5_126631	elongation factor 1-alpha		PF3D7_1357000	PBANKA_113330	PVX_114830
OG5_127011	adenylosuccinate synthetase (adsS)	Purine metabolism (ec00230)|Metabolic pathways (ec01100)|Metabolic pathways (ec01100)|Alanine, aspartate and glutamate metabolism (ec00250)	PF3D7_1354500	PBANKA_113110	PVX_114710
OG5_127898	V-type ATPase, putative		PF3D7_1354400	PBANKA_113100	PVX_114705
OG5_126871	ribosomal RNA methyltransferase, putative	Ubiquinone and other terpenoid-quinone biosynthesis (ec00130)|Ubiquinone and other terpenoid-quinone biosynthesis (ec00130)|Tyrosine metabolism (ec00350)|Tryptophan metabolism (ec00380)|Tryptophan metabolism (ec00380)|Tryptophan metabolism (ec00380)|Tetracycline biosynthesis (ec00253)|Tetracycline biosynthesis (ec00253)|Tetracycline biosynthesis (ec00253)|Tetracycline biosynthesis (ec00253)|Stilb…	PF3D7_1309600	PBANKA_113090	PVX_114700
OG5_127875	inositol-polyphosphate 5-phosphatase, putative	Thiamine metabolism (ec00730)|Sphingolipid metabolism (ec00600)|Riboflavin metabolism (ec00740)|Nicotinate and nicotinamide metabolism (ec00760)|Metabolic pathways (ec01100)|Metabolic pathways (ec01100)|Metabolic pathways (ec01100)|Metabolic pathways (ec01100)|Metabolic pathways (ec01100)|Inositol phosphate metabolism (ec00562)|Inositol phosphate metabolism (ec00562)|Fructose and mannose metaboli…	PF3D7_1354200	PBANKA_113080	PVX_114695
OG5_167299	conserved Plasmodium protein, unknown function	One carbon pool by folate (ec00670)|One carbon pool by folate (ec00670)|Microbial metabolism in diverse environments (ec01120)|Microbial metabolism in diverse environments (ec01120)|Metabolic pathways (ec01100)|Metabolic pathways (ec01100)|Carbon fixation pathways in prokaryotes (ec00720)|Carbon fixation pathways in prokaryotes (ec00720)	PF3D7_0630700	PBANKA_112950	PVX_114635
OG5_128563	nicotinate phosphoribosyltransferase, putative		PF3D7_0629100	PBANKA_112770	PVX_114555
OG5_127330	glutamyl-tRNA(Gln) amidotransferase subunit B, putative	Tetracycline biosynthesis (ec00253)|Biosynthesis of secondary metabolites (ec01110)	PF3D7_0628800	PBANKA_112750	PVX_114540
OG5_140247	protein kinase PK4 (PK4)		PF3D7_0628200	PBANKA_112690	PVX_114512
OG5_141276	6-pyruvoyltetrahydropterin synthase (PTPS)	Metabolic pathways (ec01100)|Folate biosynthesis (ec00790)	PF3D7_0628000	PBANKA_112670	PVX_114505
OG5_126680	acetyl-CoA synthetase, putative	Pyruvate metabolism (ec00620)|Pyruvate metabolism (ec00620)|Pyruvate metabolism (ec00620)|Pyruvate metabolism (ec00620)|Pyruvate metabolism (ec00620)|Propanoate metabolism (ec00640)|Propanoate metabolism (ec00640)|Propanoate metabolism (ec00640)|Propanoate metabolism (ec00640)|Propanoate metabolism (ec00640)|Microbial metabolism in diverse environments (ec01120)|Microbial metabolism in diverse en…	PF3D7_0627800	PBANKA_112650	PVX_114495
OG5_126685	pyruvate kinase (PyrK)	Zeatin biosynthesis (ec00908)|Pyruvate metabolism (ec00620)|Pyruvate metabolism (ec00620)|Purine metabolism (ec00230)|Purine metabolism (ec00230)|Purine metabolism (ec00230)|Purine metabolism (ec00230)|Microbial metabolism in diverse environments (ec01120)|Microbial metabolism in diverse environments (ec01120)|Methane metabolism (ec00680)|Methane metabolism (ec00680)|Metabolic pathways (ec01100)|…	PF3D7_0626800	PBANKA_112560	PVX_114445
OG5_126621	oxidoreductase, short-chain dehydrogenase family, putative	Xylene degradation (ec00622)|Steroid hormone biosynthesis (ec00140)|Steroid hormone biosynthesis (ec00140)|Retinol metabolism (ec00830)|Pyrimidine metabolism (ec00240)|Propanoate metabolism (ec00640)|Propanoate metabolism (ec00640)|Pentose and glucuronate interconversions (ec00040)|Pentose and glucuronate interconversions (ec00040)|Nitrotoluene degradation (ec00633)|Microbial metabolism in divers…	PF3D7_0626100	PBANKA_112490	PVX_114410
OG5_126743	hexokinase (HK)	Streptomycin biosynthesis (ec00521)|Streptomycin biosynthesis (ec00521)|Starch and sucrose metabolism (ec00500)|Starch and sucrose metabolism (ec00500)|Starch and sucrose metabolism (ec00500)|Starch and sucrose metabolism (ec00500)|Starch and sucrose metabolism (ec00500)|Starch and sucrose metabolism (ec00500)|Starch and sucrose metabolism (ec00500)|Starch and sucrose metabolism (ec00500)|Starch …	PF3D7_0624000	PBANKA_112290	PVX_114315
OG5_128304	chorismate synthase (CS)	Phenylalanine, tyrosine and tryptophan biosynthesis (ec00400)|Metabolic pathways (ec01100)|Biosynthesis of secondary metabolites (ec01110)	PF3D7_0623000	PBANKA_112190	PVX_114265
OG5_138101	RNA methyltransferase, putative	Ubiquinone and other terpenoid-quinone biosynthesis (ec00130)|Ubiquinone and other terpenoid-quinone biosynthesis (ec00130)|Tyrosine metabolism (ec00350)|Tryptophan metabolism (ec00380)|Tryptophan metabolism (ec00380)|Tryptophan metabolism (ec00380)|Tetracycline biosynthesis (ec00253)|Tetracycline biosynthesis (ec00253)|Tetracycline biosynthesis (ec00253)|Tetracycline biosynthesis (ec00253)|Stilb…	PF3D7_0622500	PBANKA_112140	PVX_114240
OG5_126807	radical SAM protein, putative	Ubiquinone and other terpenoid-quinone biosynthesis (ec00130)|Ubiquinone and other terpenoid-quinone biosynthesis (ec00130)|Tyrosine metabolism (ec00350)|Tryptophan metabolism (ec00380)|Tryptophan metabolism (ec00380)|Tryptophan metabolism (ec00380)|Tetracycline biosynthesis (ec00253)|Tetracycline biosynthesis (ec00253)|Tetracycline biosynthesis (ec00253)|Tetracycline biosynthesis (ec00253)|Stilb…	PF3D7_0622200	PBANKA_112110	PVX_114225
OG5_128957	pyridoxine biosynthesis protein PDX1 (PDX1)	Porphyrin and chlorophyll metabolism (ec00860)|Porphyrin and chlorophyll metabolism (ec00860)|Porphyrin and chlorophyll metabolism (ec00860)|Biosynthesis of secondary metabolites (ec01110)	PF3D7_0621200	PBANKA_112020	PVX_114180
OG5_143329	conserved Plasmodium protein, unknown function		PF3D7_0621100	PBANKA_112010	PVX_114175
OG5_126609	acyl-CoA synthetase (ACS12)	alpha-Linolenic acid metabolism (ec00592)|Tyrosine metabolism (ec00350)|Tropane, piperidine and pyridine alkaloid biosynthesis (ec00960)|Metabolic pathways (ec01100)|Metabolic pathways (ec01100)|Limonene and pinene degradation (ec00903)|Limonene and pinene degradation (ec00903)|Limonene and pinene degradation (ec00903)|Limonene and pinene degradation (ec00903)|Limonene and pinene degradation (ec0…	PF3D7_0619500	PBANKA_111870	PVX_114100
OG5_126911	malate dehydrogenase (MDH)	Pyruvate metabolism (ec00620)|Pyruvate metabolism (ec00620)|Pyruvate metabolism (ec00620)|Pyruvate metabolism (ec00620)|Pyruvate metabolism (ec00620)|Pyruvate metabolism (ec00620)|Pyruvate metabolism (ec00620)|Pyruvate metabolism (ec00620)|Propanoate metabolism (ec00640)|Microbial metabolism in diverse environments (ec01120)|Microbial metabolism in diverse environments (ec01120)|Microbial metabol…	PF3D7_0618500	PBANKA_111770	PVX_114050
OG5_127016	60S ribosomal protein L27a, putative		PF3D7_0618300	PBANKA_111750	PVX_114040
OG5_140509	conserved Plasmodium protein, unknown function		PF3D7_0618200	PBANKA_111740	PVX_114035
OG5_126569	histone H3 variant, putative (H3.3)		PF3D7_0617900	PBANKA_010880	PVX_114020
OG5_139441	malate:quinone oxidoreductase, putative	Pyruvate metabolism (ec00620)|Pyruvate metabolism (ec00620)|Pyruvate metabolism (ec00620)|Pyruvate metabolism (ec00620)|Pyruvate metabolism (ec00620)|Pyruvate metabolism (ec00620)|Pyruvate metabolism (ec00620)|Pyruvate metabolism (ec00620)|Microbial metabolism in diverse environments (ec01120)|Methane metabolism (ec00680)|Methane metabolism (ec00680)|Methane metabolism (ec00680)|Methane metabolis…	PF3D7_0616800	PBANKA_111630	PVX_113980
OG5_127394	pyridoxine kinase (PdxK)	Vitamin B6 metabolism (ec00750)|Vitamin B6 metabolism (ec00750)|Vitamin B6 metabolism (ec00750)|Metabolic pathways (ec01100)	PF3D7_0616000	PBANKA_123080	PVX_113935
OG5_126940	60S ribosomal protein L19, putative		PF3D7_0614500	PBANKA_122920	PVX_113860
OG5_129447	conserved protein, unknown function		PF3D7_0614400	PBANKA_122910	PVX_113855
OG5_128015	hydroxyethylthiazole kinase, putative	Thiamine metabolism (ec00730)|Thiamine metabolism (ec00730)|Thiamine metabolism (ec00730)|Metabolic pathways (ec01100)|Metabolic pathways (ec01100)	PF3D7_1239600	#N/A	PVX_113835
OG5_127453	syntaxin binding protein, putative		PF3D7_0613700	PBANKA_011200	PVX_113820
OG5_127415	PP-loop family protein, putative		PF3D7_0612600	PBANKA_011090	PVX_113770
OG5_126720	transketolase (TK)	Pentose phosphate pathway (ec00030)|Pentose phosphate pathway (ec00030)|Pentose phosphate pathway (ec00030)|Pentose phosphate pathway (ec00030)|Microbial metabolism in diverse environments (ec01120)|Microbial metabolism in diverse environments (ec01120)|Microbial metabolism in diverse environments (ec01120)|Microbial metabolism in diverse environments (ec01120)|Methane metabolism (ec00680)|Methan…	PF3D7_0610800	PBANKA_010910	PVX_113675
OG5_126569	histone H3 (H3)		PF3D7_0610400	PBANKA_010880	PVX_113665
OG5_126830	DHHC-type zinc finger protein, putative	Tyrosine metabolism (ec00350)|Tropane, piperidine and pyridine alkaloid biosynthesis (ec00960)|Toluene degradation (ec00623)|Phenylalanine metabolism (ec00360)|Naphthalene degradation (ec00626)|Microbial metabolism in diverse environments (ec01120)|Microbial metabolism in diverse environments (ec01120)|Microbial metabolism in diverse environments (ec01120)|Microbial metabolism in diverse environm…	PF3D7_1027900	PBANKA_010830	PVX_113640
OG5_172686	citrate synthase-like protein, putative	Glyoxylate and dicarboxylate metabolism (ec00630)|Glyoxylate and dicarboxylate metabolism (ec00630)|Citrate cycle (TCA cycle) (ec00020)|Citrate cycle (TCA cycle) (ec00020)|Carbon fixation pathways in prokaryotes (ec00720)|Carbon fixation pathways in prokaryotes (ec00720)|Biosynthesis of secondary metabolites (ec01110)|Biosynthesis of secondary metabolites (ec01110)|Alanine, aspartate and glutamat…	PF3D7_0609200	PBANKA_010780	PVX_113617
OG5_126982	ornithine aminotransferase (OAT)	Metabolic pathways (ec01100)|Metabolic pathways (ec01100)|Biosynthesis of secondary metabolites (ec01110)|Arginine and proline metabolism (ec00330)|Arginine and proline metabolism (ec00330)	PF3D7_0608800	PBANKA_010740	PVX_113600
OG5_127347	uroporphyrinogen III decarboxylase (UROD)	Porphyrin and chlorophyll metabolism (ec00860)|Porphyrin and chlorophyll metabolism (ec00860)|Metabolic pathways (ec01100)|Biosynthesis of secondary metabolites (ec01110)	PF3D7_0607300	PBANKA_010590	PVX_113530
OG5_127312	translation initiation factor IF-2, putative		PF3D7_0607000	PBANKA_010560	PVX_113515
OG5_126732	long chain polyunsaturated fatty acid elongation enzyme, putative	Metabolic pathways (ec01100)|Fatty acid elongation (ec00062)|Fatty acid degradation (ec00071)|Biosynthesis of unsaturated fatty acids (ec01040)	PF3D7_0605900	PBANKA_010470	PVX_113465
OG5_133897	nucleoside diphosphate kinase, putative	Zeatin biosynthesis (ec00908)|Pyrimidine metabolism (ec00240)|Pyrimidine metabolism (ec00240)|Pyrimidine metabolism (ec00240)|Pyrimidine metabolism (ec00240)|Pyrimidine metabolism (ec00240)|Purine metabolism (ec00230)|Purine metabolism (ec00230)|Purine metabolism (ec00230)|Purine metabolism (ec00230)|Purine metabolism (ec00230)|Metabolic pathways (ec01100)|Metabolic pathways (ec01100)|Metabolic p…	PF3D7_0605600	PBANKA_010440	PVX_113450
OG5_126692	elongation factor G (EF-G)		PF3D7_1233000	PBANKA_010120	PVX_113285
OG5_127259	ATP-dependent RNA helicase, putative	Purine metabolism (ec00230)|Folate biosynthesis (ec00790)|Folate biosynthesis (ec00790)	PF3D7_0602100	PBANKA_010090	PVX_113270
OG5_127570	citrate synthase, mitochondrial precursor, putative	Glyoxylate and dicarboxylate metabolism (ec00630)|Glyoxylate and dicarboxylate metabolism (ec00630)|Citrate cycle (TCA cycle) (ec00020)|Citrate cycle (TCA cycle) (ec00020)|Carbon fixation pathways in prokaryotes (ec00720)|Carbon fixation pathways in prokaryotes (ec00720)|Biosynthesis of secondary metabolites (ec01110)|Biosynthesis of secondary metabolites (ec01110)|Alanine, aspartate and glutamat…	PF3D7_1022500	PBANKA_050670	PVX_111595
OG5_130276	4-hydroxy-3-methylbut-2-en-1-yl diphosphate synthase (GcpE)	Terpenoid backbone biosynthesis (ec00900)|Biosynthesis of secondary metabolites (ec01110)	PF3D7_1022800	PBANKA_050700	PVX_111575
OG5_126793	orotidine monophosphate decarboxylase (OMPDC)	Pyrimidine metabolism (ec00240)|Pyrimidine metabolism (ec00240)|Metabolic pathways (ec01100)|Metabolic pathways (ec01100)	PF3D7_1023200	PBANKA_050740	PVX_111555
OG5_126842	glucosamine-fructose-6-phosphate aminotransferase, putative	Metabolic pathways (ec01100)|Metabolic pathways (ec01100)|Biosynthesis of secondary metabolites (ec01110)|Amino sugar and nucleotide sugar metabolism (ec00520)|Alanine, aspartate and glutamate metabolism (ec00250)	PF3D7_1025100	PBANKA_050930	PVX_111455
OG5_126858	biotin--acetyl-CoA-carboxylase, putative	beta-Alanine metabolism (ec00410)|beta-Alanine metabolism (ec00410)|beta-Alanine metabolism (ec00410)|beta-Alanine metabolism (ec00410)|beta-Alanine metabolism (ec00410)|Tetracycline biosynthesis (ec00253)|Tetracycline biosynthesis (ec00253)|Tetracycline biosynthesis (ec00253)|Tetracycline biosynthesis (ec00253)|Tetracycline biosynthesis (ec00253)|Pyruvate metabolism (ec00620)|Pyruvate metabolism…	PF3D7_1026900	PBANKA_051100	PVX_111375
OG5_126858	biotin protein ligase, putative	Metabolic pathways (ec01100)|Biotin metabolism (ec00780)	PF3D7_1460000	PBANKA_051100	PVX_111375
OG5_130837	mitochondrial ribosomal protein S22 precursor, putative	Ubiquinone and other terpenoid-quinone biosynthesis (ec00130)|Ubiquinone and other terpenoid-quinone biosynthesis (ec00130)|Tyrosine metabolism (ec00350)|Tryptophan metabolism (ec00380)|Tryptophan metabolism (ec00380)|Tryptophan metabolism (ec00380)|Tetracycline biosynthesis (ec00253)|Tetracycline biosynthesis (ec00253)|Tetracycline biosynthesis (ec00253)|Tetracycline biosynthesis (ec00253)|Stilb…	PF3D7_1027200	PBANKA_051130	PVX_111360
OG5_126830	zinc finger protein, putative	Tyrosine metabolism (ec00350)|Tropane, piperidine and pyridine alkaloid biosynthesis (ec00960)|Toluene degradation (ec00623)|Phenylalanine metabolism (ec00360)|Naphthalene degradation (ec00626)|Microbial metabolism in diverse environments (ec01120)|Microbial metabolism in diverse environments (ec01120)|Microbial metabolism in diverse environments (ec01120)|Microbial metabolism in diverse environm…	PF3D7_0609800	PBANKA_051200	PVX_111325
OG5_127630	methyltransferase, putative	Microbial metabolism in diverse environments (ec01120)|Glycine, serine and threonine metabolism (ec00260)|Diterpenoid biosynthesis (ec00904)|Diterpenoid biosynthesis (ec00904)|Diterpenoid biosynthesis (ec00904)|Diterpenoid biosynthesis (ec00904)|Chlorocyclohexane and chlorobenzene degradation (ec00361)|Chlorocyclohexane and chlorobenzene degradation (ec00361)	PF3D7_1028000	PBANKA_051210	PVX_111320
OG5_158981	protoporphyrinogen oxidase	Porphyrin and chlorophyll metabolism (ec00860)|Metabolic pathways (ec01100)|Biosynthesis of secondary metabolites (ec01110)	PF3D7_1028100	PBANKA_051220	PVX_111315
OG5_127245	adenosine deaminase (ADA)	Purine metabolism (ec00230)|Purine metabolism (ec00230)|Metabolic pathways (ec01100)	PF3D7_1029600	PBANKA_051360	PVX_111245
OG5_126750	S-adenosylmethionine decarboxylase/ornithine decarboxylase (AdoMetDC/ODC)	Metabolic pathways (ec01100)|Metabolic pathways (ec01100)|Metabolic pathways (ec01100)|Metabolic pathways (ec01100)|Glutathione metabolism (ec00480)|Glutathione metabolism (ec00480)|Cysteine and methionine metabolism (ec00270)|Cysteine and methionine metabolism (ec00270)|Biosynthesis of secondary metabolites (ec01110)|Biosynthesis of secondary metabolites (ec01110)|Arginine and proline metabolism…	PF3D7_1033100	PBANKA_051690	PVX_111070
OG5_126927	flavoprotein subunit of succinate dehydrogenase (SDHA)	Tyrosine metabolism (ec00350)|Tyrosine metabolism (ec00350)|Tyrosine metabolism (ec00350)|Pyruvate metabolism (ec00620)|Pyruvate metabolism (ec00620)|Pyruvate metabolism (ec00620)|Propanoate metabolism (ec00640)|Propanoate metabolism (ec00640)|Phenylalanine metabolism (ec00360)|Phenylalanine metabolism (ec00360)|Phenylalanine metabolism (ec00360)|Phenylalanine metabolism (ec00360)|Phenylalanine m…	PF3D7_1034400	PBANKA_051820	PVX_111005
OG5_127405	U2 snRNA/tRNA pseudouridine synthase, putative	Pyrimidine metabolism (ec00240)|Aminobenzoate degradation (ec00627)	PF3D7_1035000	PBANKA_051880	PVX_110975
OG5_144357	pyruvate kinase 2 (PyKII)	Zeatin biosynthesis (ec00908)|Pyruvate metabolism (ec00620)|Pyruvate metabolism (ec00620)|Purine metabolism (ec00230)|Purine metabolism (ec00230)|Purine metabolism (ec00230)|Purine metabolism (ec00230)|Microbial metabolism in diverse environments (ec01120)|Microbial metabolism in diverse environments (ec01120)|Methane metabolism (ec00680)|Methane metabolism (ec00680)|Metabolic pathways (ec01100)|…	PF3D7_1037100	PBANKA_052000	PVX_110905
OG5_127208	DNA repair helicase rad25, putative	Zeatin biosynthesis (ec00908)|Purine metabolism (ec00230)|Biosynthesis of secondary metabolites (ec01110)	PF3D7_1037600	PBANKA_052050	PVX_110880
OG5_126920	thymidylate kinase (TMK)	Pyrimidine metabolism (ec00240)|Pyrimidine metabolism (ec00240)|Metabolic pathways (ec01100)|Metabolic pathways (ec01100)	PF3D7_1251300	PBANKA_146420	PVX_101455
OG5_128035	eukaryotic translation initiation factor 2b, subunit 2, putative		PF3D7_1250600	PBANKA_146350	PVX_101425
OG5_126745	small subunit rRNA dimethylase, putative	Ubiquinone and other terpenoid-quinone biosynthesis (ec00130)|Ubiquinone and other terpenoid-quinone biosynthesis (ec00130)|Tyrosine metabolism (ec00350)|Tryptophan metabolism (ec00380)|Tryptophan metabolism (ec00380)|Tryptophan metabolism (ec00380)|Tetracycline biosynthesis (ec00253)|Tetracycline biosynthesis (ec00253)|Tetracycline biosynthesis (ec00253)|Tetracycline biosynthesis (ec00253)|Stilb…	PF3D7_1415800	PBANKA_146280	PVX_101390
OG5_127178	methyltransferase, putative	Ubiquinone and other terpenoid-quinone biosynthesis (ec00130)|Ubiquinone and other terpenoid-quinone biosynthesis (ec00130)|Tyrosine metabolism (ec00350)|Tryptophan metabolism (ec00380)|Tryptophan metabolism (ec00380)|Tryptophan metabolism (ec00380)|Tetracycline biosynthesis (ec00253)|Tetracycline biosynthesis (ec00253)|Tetracycline biosynthesis (ec00253)|Tetracycline biosynthesis (ec00253)|Stilb…	PF3D7_1248100	PBANKA_146100	PVX_101295
OG5_128414	conserved protein, unknown function	Zeatin biosynthesis (ec00908)|Zeatin biosynthesis (ec00908)|Stilbenoid, diarylheptanoid and gingerol biosynthesis (ec00945)|Stilbenoid, diarylheptanoid and gingerol biosynthesis (ec00945)|Pyrimidine metabolism (ec00240)|Pyrimidine metabolism (ec00240)|Metabolic pathways (ec01100)|Metabolic pathways (ec01100)|Flavonoid biosynthesis (ec00941)|Flavone and flavonol biosynthesis (ec00944)|Flavone and …	PF3D7_1247300	PBANKA_146030	PVX_101257
OG5_129977	conserved Plasmodium protein, unknown function	Ubiquinone and other terpenoid-quinone biosynthesis (ec00130)|Ubiquinone and other terpenoid-quinone biosynthesis (ec00130)|Tyrosine metabolism (ec00350)|Tryptophan metabolism (ec00380)|Tryptophan metabolism (ec00380)|Tryptophan metabolism (ec00380)|Tetracycline biosynthesis (ec00253)|Tetracycline biosynthesis (ec00253)|Tetracycline biosynthesis (ec00253)|Tetracycline biosynthesis (ec00253)|Stilb…	PF3D7_1246500	PBANKA_131430	PVX_101220
OG5_126783	delta-aminolevulinic acid synthetase (ALAS)	Porphyrin and chlorophyll metabolism (ec00860)|Porphyrin and chlorophyll metabolism (ec00860)|Metabolic pathways (ec01100)|Metabolic pathways (ec01100)|Glycine, serine and threonine metabolism (ec00260)|Glycine, serine and threonine metabolism (ec00260)	PF3D7_1246100	PBANKA_145920	PVX_101195
OG5_127529	N-alpha-acetyltransferase 15, NatA auxiliary subunit, putative		PF3D7_1244100	PBANKA_145740	PVX_101105
OG5_127836	3-hydroxyisobutyryl-coenzyme A hydrolase, putative	Valine, leucine and isoleucine degradation (ec00280)|Propanoate metabolism (ec00640)|Propanoate metabolism (ec00640)|Metabolic pathways (ec01100)|Metabolic pathways (ec01100)|Carbon fixation pathways in prokaryotes (ec00720)|Carbon fixation pathways in prokaryotes (ec00720)	PF3D7_1240000	PBANKA_145440	PVX_100950
OG5_128015	thiamin-phosphate pyrophosphorylase, putative	Thiamine metabolism (ec00730)|Thiamine metabolism (ec00730)|Metabolic pathways (ec01100)|Metabolic pathways (ec01100)	PF3D7_0614000	#N/A	PVX_100930
OG5_127247	HD superfamily phosphohydrolase protein	Purine metabolism (ec00230)|Purine metabolism (ec00230)	PF3D7_1239000	PBANKA_145350	PVX_100900
OG5_139549	protein kinase 2 (PK2)		PF3D7_1238900	PBANKA_145340	PVX_100895
OG5_150506	acyl-CoA synthetase (ACS11)	Metabolic pathways (ec01100)|Fatty acid elongation (ec00062)|Fatty acid degradation (ec00071)|Biosynthesis of unsaturated fatty acids (ec01040)	PF3D7_1238800	PBANKA_145330	PVX_100890
OG5_127913	s-adenosyl-methyltransferase, putative	Ubiquinone and other terpenoid-quinone biosynthesis (ec00130)|Ubiquinone and other terpenoid-quinone biosynthesis (ec00130)|Tyrosine metabolism (ec00350)|Tryptophan metabolism (ec00380)|Tryptophan metabolism (ec00380)|Tryptophan metabolism (ec00380)|Tetracycline biosynthesis (ec00253)|Tetracycline biosynthesis (ec00253)|Tetracycline biosynthesis (ec00253)|Tetracycline biosynthesis (ec00253)|Stilb…	PF3D7_1236700	PBANKA_145130	PVX_100785
OG5_127099	ATP synthase subunit beta, mitochondrial		PF3D7_1235700	PBANKA_145030	PVX_100735
OG5_126679	serine hydroxymethyltransferase (SHMT)	One carbon pool by folate (ec00670)|One carbon pool by folate (ec00670)|Microbial metabolism in diverse environments (ec01120)|Microbial metabolism in diverse environments (ec01120)|Microbial metabolism in diverse environments (ec01120)|Microbial metabolism in diverse environments (ec01120)|Microbial metabolism in diverse environments (ec01120)|Methane metabolism (ec00680)|Methane metabolism (ec0…	PF3D7_1235600	PBANKA_145020	PVX_100730
OG5_130096	mRNA methyltransferase, putative	Ubiquinone and other terpenoid-quinone biosynthesis (ec00130)|Ubiquinone and other terpenoid-quinone biosynthesis (ec00130)|Tyrosine metabolism (ec00350)|Tryptophan metabolism (ec00380)|Tryptophan metabolism (ec00380)|Tryptophan metabolism (ec00380)|Tetracycline biosynthesis (ec00253)|Tetracycline biosynthesis (ec00253)|Tetracycline biosynthesis (ec00253)|Tetracycline biosynthesis (ec00253)|Stilb…	PF3D7_1235500	PBANKA_145010	PVX_100725
OG5_126692	elongation factor G (EF-G)		PF3D7_0602400	PBANKA_010120	PVX_100600
OG5_126967	cytochrome b5, putative		PF3D7_1232300	PBANKA_144700	PVX_100560
OG5_128171	DIM1 protein homolog, putative	Ubiquinone and other terpenoid-quinone biosynthesis (ec00130)|Ubiquinone and other terpenoid-quinone biosynthesis (ec00130)|Tyrosine metabolism (ec00350)|Tryptophan metabolism (ec00380)|Tryptophan metabolism (ec00380)|Tryptophan metabolism (ec00380)|Tetracycline biosynthesis (ec00253)|Tetracycline biosynthesis (ec00253)|Tetracycline biosynthesis (ec00253)|Tetracycline biosynthesis (ec00253)|Stilb…	PF3D7_1231500	PBANKA_144620	PVX_100520
OG5_126916	guanylate kinase (GK)	Purine metabolism (ec00230)|Purine metabolism (ec00230)	PF3D7_0928900	PBANKA_082970	PVX_099895
OG5_128140	fumarate hydratase, putative	Pyruvate metabolism (ec00620)|Pyruvate metabolism (ec00620)|Pyruvate metabolism (ec00620)|Metabolic pathways (ec01100)|Metabolic pathways (ec01100)|Metabolic pathways (ec01100)|Citrate cycle (TCA cycle) (ec00020)|Citrate cycle (TCA cycle) (ec00020)|Citrate cycle (TCA cycle) (ec00020)|Carbon fixation pathways in prokaryotes (ec00720)|Carbon fixation pathways in prokaryotes (ec00720)|Carbon fixatio…	PF3D7_0927300	PBANKA_082810	PVX_099805
OG5_127076	NAD synthase, putative	Nicotinate and nicotinamide metabolism (ec00760)|Nicotinate and nicotinamide metabolism (ec00760)|Metabolic pathways (ec01100)|Metabolic pathways (ec01100)	PF3D7_0926700	PBANKA_082750	PVX_099765
OG5_128126	rRNA processing and telomere maintaining methyltransferase, putative	Ubiquinone and other terpenoid-quinone biosynthesis (ec00130)|Ubiquinone and other terpenoid-quinone biosynthesis (ec00130)|Tyrosine metabolism (ec00350)|Tryptophan metabolism (ec00380)|Tryptophan metabolism (ec00380)|Tryptophan metabolism (ec00380)|Tetracycline biosynthesis (ec00253)|Tetracycline biosynthesis (ec00253)|Tetracycline biosynthesis (ec00253)|Tetracycline biosynthesis (ec00253)|Stilb…	PF3D7_0925200	PBANKA_082600	PVX_099675
OG5_128213	thiamine pyrophosphokinase (TPK)	Thiamine metabolism (ec00730)|Thiamine metabolism (ec00730)|Metabolic pathways (ec01100)|Metabolic pathways (ec01100)	PF3D7_0924300	PBANKA_082520	PVX_099630
OG5_129101	patatin-like phospholipase, putative	Tropane, piperidine and pyridine alkaloid biosynthesis (ec00960)|Toluene degradation (ec00623)|Propanoate metabolism (ec00640)|Phenylpropanoid biosynthesis (ec00940)|Microbial metabolism in diverse environments (ec01120)|Fructose and mannose metabolism (ec00051)|Bisphenol degradation (ec00363)|Biosynthesis of secondary metabolites (ec01110)|Ascorbate and aldarate metabolism (ec00053)|Ascorbate an…	PF3D7_0924000	PBANKA_082490	PVX_099615
OG5_126785	thioredoxin reductase (TRXR)	Selenocompound metabolism (ec00450)|Glutathione metabolism (ec00480)	PF3D7_0923800.2	PBANKA_102340	PVX_099600
OG5_127086	glutamine synthetase, putative	Purine metabolism (ec00230)|Purine metabolism (ec00230)|Nitrogen metabolism (ec00910)|Nitrogen metabolism (ec00910)|Nitrogen metabolism (ec00910)|Nitrogen metabolism (ec00910)|Microbial metabolism in diverse environments (ec01120)|Microbial metabolism in diverse environments (ec01120)|Metabolic pathways (ec01100)|Metabolic pathways (ec01100)|Metabolic pathways (ec01100)|Metabolic pathways (ec0110…	PF3D7_0922600	PBANKA_082350	PVX_099540
OG5_126776	phosphoglycerate kinase (PGK)	Microbial metabolism in diverse environments (ec01120)|Microbial metabolism in diverse environments (ec01120)|Metabolic pathways (ec01100)|Metabolic pathways (ec01100)|Glycolysis / Gluconeogenesis (ec00010)|Glycolysis / Gluconeogenesis (ec00010)|Carbon fixation in photosynthetic organisms (ec00710)|Carbon fixation in photosynthetic organisms (ec00710)|Biosynthesis of secondary metabolites (ec0111…	PF3D7_0922500	PBANKA_082340	PVX_099535
OG5_131264	para-aminobenzoic acid synthetase (pBAS)	Folate biosynthesis (ec00790)|Folate biosynthesis (ec00790)	PF3D7_0922400	PBANKA_082330	PVX_099530
OG5_126734	S-adenosylmethionine synthetase (SAMS)	beta-Alanine metabolism (ec00410)|beta-Alanine metabolism (ec00410)|Metabolic pathways (ec01100)|Metabolic pathways (ec01100)|Metabolic pathways (ec01100)|Metabolic pathways (ec01100)|Metabolic pathways (ec01100)|Metabolic pathways (ec01100)|Glutathione metabolism (ec00480)|Glutathione metabolism (ec00480)|Glutathione metabolism (ec00480)|Glutathione metabolism (ec00480)|Glutathione metabolism (e…	PF3D7_0922200	PBANKA_082310	PVX_099525
OG5_128253	nucleolar preribosomal assembly protein, putative		PF3D7_0921800	PBANKA_082270	PVX_099507
OG5_126887	inosine-5'-monophosphate dehydrogenase	Purine metabolism (ec00230)|Metabolic pathways (ec01100)|Drug metabolism - other enzymes (ec00983)|Biosynthesis of secondary metabolites (ec01110)	PF3D7_0920800	PBANKA_082170	PVX_099455
OG5_127859	fatty acid elongation protein, GNS1/SUR4 family, putative	Metabolic pathways (ec01100)|Fatty acid elongation (ec00062)|Fatty acid degradation (ec00071)|Biosynthesis of unsaturated fatty acids (ec01040)	PF3D7_0109300	PBANKA_082090	PVX_099415
OG5_127859	long chain fatty acid elongation enzyme, putative	Metabolic pathways (ec01100)|Fatty acid elongation (ec00062)|Fatty acid degradation (ec00071)|Biosynthesis of unsaturated fatty acids (ec01040)	PF3D7_0920000	PBANKA_020430	PVX_099415
OG5_128698	gamma-glutamylcysteine synthetase (gammaGCS)	Metabolic pathways (ec01100)|Glutathione metabolism (ec00480)	PF3D7_0918900	PBANKA_081980	PVX_099360
OG5_130830	dihydrouridine synthase, putative	Puromycin biosynthesis (ec00231)|Porphyrin and chlorophyll metabolism (ec00860)|Porphyrin and chlorophyll metabolism (ec00860)|Nitrotoluene degradation (ec00633)|Nitrotoluene degradation (ec00633)|Isoquinoline alkaloid biosynthesis (ec00950)|Insect hormone biosynthesis (ec00981)|Biosynthesis of type II polyketide products (ec01057)|Biosynthesis of secondary metabolites (ec01110)	PF3D7_0918800	PBANKA_081970	PVX_099355
OG5_129627	secreted acid phosphatase (GAP50)	Riboflavin metabolism (ec00740)|Metabolic pathways (ec01100)|Aminobenzoate degradation (ec00627)	PF3D7_0918000	PBANKA_081900	PVX_099320
OG5_129355	methyltransferase, putative	Ubiquinone and other terpenoid-quinone biosynthesis (ec00130)|Ubiquinone and other terpenoid-quinone biosynthesis (ec00130)|Tyrosine metabolism (ec00350)|Tryptophan metabolism (ec00380)|Tryptophan metabolism (ec00380)|Tryptophan metabolism (ec00380)|Tetracycline biosynthesis (ec00253)|Tetracycline biosynthesis (ec00253)|Tetracycline biosynthesis (ec00253)|Tetracycline biosynthesis (ec00253)|Stilb…	PF3D7_0916600	PBANKA_081760	PVX_099255
OG5_131114	6-phosphofructokinase (PFK9)	Pentose phosphate pathway (ec00030)|Pentose phosphate pathway (ec00030)|Pentose phosphate pathway (ec00030)|Methane metabolism (ec00680)|Methane metabolism (ec00680)|Metabolic pathways (ec01100)|Metabolic pathways (ec01100)|Metabolic pathways (ec01100)|Metabolic pathways (ec01100)|Glycolysis / Gluconeogenesis (ec00010)|Glycolysis / Gluconeogenesis (ec00010)|Glycolysis / Gluconeogenesis (ec00010)|…	PF3D7_0915400	PBANKA_081640	PVX_099200
OG5_137233	phospholipid or glycerol acyltransferase, putative	Tyrosine metabolism (ec00350)|Tropane, piperidine and pyridine alkaloid biosynthesis (ec00960)|Toluene degradation (ec00623)|Phenylalanine metabolism (ec00360)|Naphthalene degradation (ec00626)|Microbial metabolism in diverse environments (ec01120)|Microbial metabolism in diverse environments (ec01120)|Microbial metabolism in diverse environments (ec01120)|Microbial metabolism in diverse environm…	PF3D7_0914200	PBANKA_081520	PVX_099135
OG5_126865	pseudouridylate synthase, putative	Pyrimidine metabolism (ec00240)|Aminobenzoate degradation (ec00627)	PF3D7_0914000	PBANKA_081500	PVX_099125
OG5_149560	conserved Plasmodium protein, unknown function	Nicotinate and nicotinamide metabolism (ec00760)|Metabolic pathways (ec01100)	PF3D7_0913300	PBANKA_081430	PVX_099100
OG5_131537	conserved Plasmodium protein, unknown function		PF3D7_0912400	PBANKA_081340	PVX_099055
OG5_127945	DNA primase large subunit, putative		PF3D7_0910900	PBANKA_081200	PVX_098985
OG5_128344	selenide water dikinase, putative	Selenocompound metabolism (ec00450)|Metabolic pathways (ec01100)	PF3D7_0910400	PBANKA_081160	PVX_098960
OG5_126786	tRNA pseudouridine synthase, putative	Pyrimidine metabolism (ec00240)|Aminobenzoate degradation (ec00627)	PF3D7_0908700	PBANKA_080990	PVX_098875
OG5_127766	ribosomal RNA methyltransferase, putative	Ubiquinone and other terpenoid-quinone biosynthesis (ec00130)|Ubiquinone and other terpenoid-quinone biosynthesis (ec00130)|Tyrosine metabolism (ec00350)|Tryptophan metabolism (ec00380)|Tryptophan metabolism (ec00380)|Tryptophan metabolism (ec00380)|Tetracycline biosynthesis (ec00253)|Tetracycline biosynthesis (ec00253)|Tetracycline biosynthesis (ec00253)|Tetracycline biosynthesis (ec00253)|Stilb…	PF3D7_0908600	PBANKA_080980	PVX_098870
OG5_129971	ATP-dependent protease ATPase subunit ClpY (ClpY)		PF3D7_0907400	PBANKA_080890	PVX_098815
OG5_128245	arginase	Metabolic pathways (ec01100)|Biosynthesis of secondary metabolites (ec01110)|Arginine and proline metabolism (ec00330)	PF3D7_0906500	PBANKA_041480	PVX_098770
OG5_130134	DEAD/DEAH box helicase, putative	Purine metabolism (ec00230)|Folate biosynthesis (ec00790)|Folate biosynthesis (ec00790)	PF3D7_0903400	PBANKA_041800	PVX_098615
OG5_128323	3-methyl-2-oxobutanoate dehydrogenase (lipoamide), putative	Valine, leucine and isoleucine degradation (ec00280)|Valine, leucine and isoleucine degradation (ec00280)|Valine, leucine and isoleucine degradation (ec00280)|Valine, leucine and isoleucine degradation (ec00280)|Valine, leucine and isoleucine degradation (ec00280)|Valine, leucine and isoleucine degradation (ec00280)	PF3D7_0504600	PBANKA_110420	PVX_097790
OG5_128505	ATP-dependent helicase, putative	Zeatin biosynthesis (ec00908)|Purine metabolism (ec00230)|Biosynthesis of secondary metabolites (ec01110)	PF3D7_0504400	PBANKA_110400	PVX_097785
OG5_150571	ATP-dependent helicase, putative	Zeatin biosynthesis (ec00908)|Purine metabolism (ec00230)|Biosynthesis of secondary metabolites (ec01110)	PF3D7_0504200	PBANKA_110380	PVX_097775
OG5_130885	4-diphosphocytidyl-2c-methyl-D-erythritol kinase (CMK), putative	Terpenoid backbone biosynthesis (ec00900)|Metabolic pathways (ec01100)|Biosynthesis of secondary metabolites (ec01110)	PF3D7_0503100	PBANKA_110280	PVX_097660
OG5_126784	ferrodoxin reductase-like protein	Nitrogen metabolism (ec00910)|Microbial metabolism in diverse environments (ec01120)|Metabolic pathways (ec01100)|Ascorbate and aldarate metabolism (ec00053)	PF3D7_0720400	PBANKA_061790	PVX_096305
OG5_126970	Ham1-like protein, putative	Pyrimidine metabolism (ec00240)|Pyrimidine metabolism (ec00240)|Purine metabolism (ec00230)|Purine metabolism (ec00230)|Purine metabolism (ec00230)|Purine metabolism (ec00230)|Purine metabolism (ec00230)|Metabolic pathways (ec01100)|Metabolic pathways (ec01100)|Drug metabolism - other enzymes (ec00983)	PF3D7_0720800	PBANKA_061830	PVX_096292
OG5_129204	conserved Plasmodium protein, unknown function		PF3D7_0721900	PBANKA_061940	PVX_096253
OG5_162077	triosephophate isomerase, putative	Microbial metabolism in diverse environments (ec01120)|Microbial metabolism in diverse environments (ec01120)|Microbial metabolism in diverse environments (ec01120)|Microbial metabolism in diverse environments (ec01120)|Methane metabolism (ec00680)|Methane metabolism (ec00680)|Methane metabolism (ec00680)|Methane metabolism (ec00680)|Metabolic pathways (ec01100)|Metabolic pathways (ec01100)|Metab…	PF3D7_0318800	PBANKA_080650	PVX_095295
OG5_127752	conserved Plasmodium protein, unknown function	Nicotinate and nicotinamide metabolism (ec00760)|Metabolic pathways (ec01100)	PF3D7_0320500	PBANKA_121800	PVX_095210
OG5_127804	ATP-dependent RNA helicase, putative (DOZI)	Zeatin biosynthesis (ec00908)|Purine metabolism (ec00230)|Biosynthesis of secondary metabolites (ec01110)	PF3D7_0320800	PBANKA_121770	PVX_095195
OG5_126698	enolase (ENO)	Starch and sucrose metabolism (ec00500)|Starch and sucrose metabolism (ec00500)|Starch and sucrose metabolism (ec00500)|Starch and sucrose metabolism (ec00500)|Starch and sucrose metabolism (ec00500)|Starch and sucrose metabolism (ec00500)|Starch and sucrose metabolism (ec00500)|Pentose phosphate pathway (ec00030)|Microbial metabolism in diverse environments (ec01120)|Microbial metabolism in dive…	PF3D7_1015900	PBANKA_121430	PVX_095015
OG5_145115	ribonucleotide reductase small subunit, putative	Pyrimidine metabolism (ec00240)|Pyrimidine metabolism (ec00240)|Purine metabolism (ec00230)|Purine metabolism (ec00230)|Metabolic pathways (ec01100)|Glutathione metabolism (ec00480)	PF3D7_1015800	PBANKA_121420	PVX_095010
OG5_126788	heat shock protein 60 (HSP60)		PF3D7_1015600	PBANKA_121400	PVX_095000
OG5_129198	GDP-fucose synthase, putative	Pyruvate metabolism (ec00620)|Pyruvate metabolism (ec00620)|Propanoate metabolism (ec00640)|Microbial metabolism in diverse environments (ec01120)|Microbial metabolism in diverse environments (ec01120)|Metabolic pathways (ec01100)|Metabolic pathways (ec01100)|Metabolic pathways (ec01100)|Metabolic pathways (ec01100)|Fructose and mannose metabolism (ec00051)|Fructose and mannose metabolism (ec0005…	PF3D7_1014000	PBANKA_121240	PVX_094915
OG5_127152	GMP synthetase (GMPS)	Purine metabolism (ec00230)|Metabolic pathways (ec01100)|Drug metabolism - other enzymes (ec00983)	PF3D7_1012600	PBANKA_121100	PVX_094850
OG5_127613	phosphoglucomutase, putative	Streptomycin biosynthesis (ec00521)|Starch and sucrose metabolism (ec00500)|Starch and sucrose metabolism (ec00500)|Starch and sucrose metabolism (ec00500)|Starch and sucrose metabolism (ec00500)|Starch and sucrose metabolism (ec00500)|Purine metabolism (ec00230)|Purine metabolism (ec00230)|Microbial metabolism in diverse environments (ec01120)|Microbial metabolism in diverse environments (ec0112…	PF3D7_1012500	PBANKA_121090	PVX_094845
OG5_127374	hypoxanthine-guanine phosphoribosyltransferase (HGPRT)	Purine metabolism (ec00230)|Purine metabolism (ec00230)|Purine metabolism (ec00230)|Metabolic pathways (ec01100)|Metabolic pathways (ec01100)|Metabolic pathways (ec01100)|Drug metabolism - other enzymes (ec00983)|Drug metabolism - other enzymes (ec00983)|Biosynthesis of secondary metabolites (ec01110)	PF3D7_1012400	PBANKA_121080	PVX_094840
OG5_126762	adenylate kinase (AK1)	Zeatin biosynthesis (ec00908)|Purine metabolism (ec00230)|Purine metabolism (ec00230)	PF3D7_1008900	PBANKA_120720	PVX_094660
OG5_126654	inositol polyphosphate kinase, putative (IPK1)	Inositol phosphate metabolism (ec00562)|Inositol phosphate metabolism (ec00562)	PF3D7_1008000	PBANKA_120620	PVX_094595
OG5_127555	mannose-6-phosphate isomerase, putative	Metabolic pathways (ec01100)|Metabolic pathways (ec01100)|Fructose and mannose metabolism (ec00051)|Fructose and mannose metabolism (ec00051)|Amino sugar and nucleotide sugar metabolism (ec00520)|Amino sugar and nucleotide sugar metabolism (ec00520)	PF3D7_0801800	PBANKA_122840	PVX_093650
OG5_130284	glutamate dehydrogenase, putative (GDH3)	Taurine and hypotaurine metabolism (ec00430)|Taurine and hypotaurine metabolism (ec00430)|Nitrogen metabolism (ec00910)|Nitrogen metabolism (ec00910)|Nitrogen metabolism (ec00910)|Metabolic pathways (ec01100)|Metabolic pathways (ec01100)|Metabolic pathways (ec01100)|Glyoxylate and dicarboxylate metabolism (ec00630)|Glyoxylate and dicarboxylate metabolism (ec00630)|D-Glutamine and D-glutamate meta…	PF3D7_0802000	PBANKA_122820	PVX_093640
OG5_128217	inositol phosphatase, putative	Thiamine metabolism (ec00730)|Streptomycin biosynthesis (ec00521)|Streptomycin biosynthesis (ec00521)|Sphingolipid metabolism (ec00600)|Riboflavin metabolism (ec00740)|Nicotinate and nicotinamide metabolism (ec00760)|Metabolic pathways (ec01100)|Metabolic pathways (ec01100)|Metabolic pathways (ec01100)|Metabolic pathways (ec01100)|Metabolic pathways (ec01100)|Metabolic pathways (ec01100)|Metaboli…	PF3D7_0802500	PBANKA_122770	PVX_093615
OG5_140107	adenylyl cyclase beta (ACbeta)	Purine metabolism (ec00230)|Purine metabolism (ec00230)	PF3D7_0802600	PBANKA_122760	PVX_093610
OG5_127404	mitochondrial ATP synthase delta subunit, putative		PF3D7_1147700	PBANKA_090140	PVX_092970
OG5_128081	farnesyltransferase beta subunit, putative	Terpenoid backbone biosynthesis (ec00900)|Metabolic pathways (ec01100)|Carotenoid biosynthesis (ec00906)|Biosynthesis of secondary metabolites (ec01110)	PF3D7_1147500	PBANKA_090160	PVX_092958
OG5_130319	bin3, bicoid-interacting 3, putative	Ubiquinone and other terpenoid-quinone biosynthesis (ec00130)|Ubiquinone and other terpenoid-quinone biosynthesis (ec00130)|Tyrosine metabolism (ec00350)|Tryptophan metabolism (ec00380)|Tryptophan metabolism (ec00380)|Tryptophan metabolism (ec00380)|Tetracycline biosynthesis (ec00253)|Tetracycline biosynthesis (ec00253)|Tetracycline biosynthesis (ec00253)|Tetracycline biosynthesis (ec00253)|Stilb…	PF3D7_1145700	PBANKA_090330	PVX_092890
OG5_128228	coproporphyrinogen III oxidase (CPO)	Porphyrin and chlorophyll metabolism (ec00860)|Metabolic pathways (ec01100)|Biosynthesis of secondary metabolites (ec01110)	PF3D7_1142400	PBANKA_090660	PVX_092725
OG5_155120	P-loop containing nucleoside triphosphate hydrolase, putative	Zeatin biosynthesis (ec00908)|Thiamine metabolism (ec00730)|Purine metabolism (ec00230)|Metabolic pathways (ec01100)|Biosynthesis of secondary metabolites (ec01110)	PF3D7_1140300	PBANKA_090870	PVX_092610
OG5_127904	vacuolar ATP synthase subunit f, putative		PF3D7_1140100	PBANKA_090890	PVX_092600
OG5_127767	3-oxo-5-alpha-steroid 4-dehydrogenase, putative	Metabolic pathways (ec01100)|Metabolic pathways (ec01100)|Fatty acid elongation (ec00062)|Fatty acid elongation (ec00062)|Fatty acid elongation (ec00062)|Fatty acid elongation (ec00062)|Fatty acid elongation (ec00062)|Fatty acid elongation (ec00062)|Fatty acid elongation (ec00062)|Fatty acid elongation (ec00062)|Fatty acid elongation (ec00062)|Fatty acid elongation (ec00062)|Fatty acid elongation…	PF3D7_1135900	PBANKA_091270	PVX_092410
OG5_126903	RNA (uracil-5-)methyltransferase, putative	Ubiquinone and other terpenoid-quinone biosynthesis (ec00130)|Ubiquinone and other terpenoid-quinone biosynthesis (ec00130)|Tyrosine metabolism (ec00350)|Tryptophan metabolism (ec00380)|Tryptophan metabolism (ec00380)|Tryptophan metabolism (ec00380)|Tetracycline biosynthesis (ec00253)|Tetracycline biosynthesis (ec00253)|Tetracycline biosynthesis (ec00253)|Tetracycline biosynthesis (ec00253)|Stilb…	PF3D7_1133800	PBANKA_091460	PVX_092300
OG5_127169	glycine cleavage H protein (GCVH)	One carbon pool by folate (ec00670)|One carbon pool by folate (ec00670)|One carbon pool by folate (ec00670)|Methane metabolism (ec00680)|Methane metabolism (ec00680)|Metabolic pathways (ec01100)|Metabolic pathways (ec01100)|Metabolic pathways (ec01100)|Glycine, serine and threonine metabolism (ec00260)|Glycine, serine and threonine metabolism (ec00260)|Carbon fixation pathways in prokaryotes (ec0…	PF3D7_1132900	PBANKA_091550	PVX_092250
OG5_126796	RNA methyltransferase, putative	Ubiquinone and other terpenoid-quinone biosynthesis (ec00130)|Ubiquinone and other terpenoid-quinone biosynthesis (ec00130)|Tyrosine metabolism (ec00350)|Tryptophan metabolism (ec00380)|Tryptophan metabolism (ec00380)|Tryptophan metabolism (ec00380)|Tetracycline biosynthesis (ec00253)|Tetracycline biosynthesis (ec00253)|Tetracycline biosynthesis (ec00253)|Tetracycline biosynthesis (ec00253)|Stilb…	PF3D7_1129400	PBANKA_091880	PVX_092085
OG5_127074	spermidine synthase (SpdSyn)	beta-Alanine metabolism (ec00410)|beta-Alanine metabolism (ec00410)|Metabolic pathways (ec01100)|Metabolic pathways (ec01100)|Metabolic pathways (ec01100)|Metabolic pathways (ec01100)|Metabolic pathways (ec01100)|Glutathione metabolism (ec00480)|Glutathione metabolism (ec00480)|Glutathione metabolism (ec00480)|Glutathione metabolism (ec00480)|Glutathione metabolism (ec00480)|Cysteine and methioni…	PF3D7_1129000	PBANKA_091930	PVX_092065
OG5_126620	nucleotide binding protein, putative	Zeatin biosynthesis (ec00908)|Purine metabolism (ec00230)|Biosynthesis of secondary metabolites (ec01110)	PF3D7_0910800	PBANKA_081190	PVX_092045
OG5_127590	geranylgeranyl pyrophosphate synthase, putative (GGPPS)	Terpenoid backbone biosynthesis (ec00900)|Metabolic pathways (ec01100)|Biosynthesis of secondary metabolites (ec01110)	PF3D7_1128400	PBANKA_091980	PVX_092040
OG5_167192	6-phosphofructokinase (PFK11)	Pentose phosphate pathway (ec00030)|Pentose phosphate pathway (ec00030)|Pentose phosphate pathway (ec00030)|Methane metabolism (ec00680)|Metabolic pathways (ec01100)|Metabolic pathways (ec01100)|Metabolic pathways (ec01100)|Metabolic pathways (ec01100)|Glycolysis / Gluconeogenesis (ec00010)|Glycolysis / Gluconeogenesis (ec00010)|Glycolysis / Gluconeogenesis (ec00010)|Galactose metabolism (ec00052…	PF3D7_1128300	PBANKA_091990	PVX_092035
OG5_126992	deoxyuridine 5'-triphosphate nucleotidohydrolase (dUTPase)	Pyrimidine metabolism (ec00240)|Metabolic pathways (ec01100)	PF3D7_1127100	PBANKA_092130	PVX_091970
OG5_127814	small nuclear ribonucleoprotein D1, putative (SNRPD1)		PF3D7_1125500	PBANKA_092280	PVX_091895
OG5_126978	GrpE protein homolog, mitochondrial, putative (MGE1)		PF3D7_1124700	PBANKA_092360	PVX_091850
OG5_127216	pyruvate dehydrogenase E1 alpha subunit (pdhA)	Pyruvate metabolism (ec00620)|Pyruvate metabolism (ec00620)|Pyruvate metabolism (ec00620)|Pyruvate metabolism (ec00620)|Pyruvate metabolism (ec00620)|Pyruvate metabolism (ec00620)|Glycolysis / Gluconeogenesis (ec00010)|Glycolysis / Gluconeogenesis (ec00010)|Glycolysis / Gluconeogenesis (ec00010)|Glycolysis / Gluconeogenesis (ec00010)|Glycolysis / Gluconeogenesis (ec00010)|Glycolysis / Gluconeogen…	PF3D7_1124500	PBANKA_092380	PVX_091840
OG5_127747	endoplasmic reticulum oxidoreductin, putative (ERO1)	Puromycin biosynthesis (ec00231)|Porphyrin and chlorophyll metabolism (ec00860)|Porphyrin and chlorophyll metabolism (ec00860)|Nitrotoluene degradation (ec00633)|Nitrotoluene degradation (ec00633)|Isoquinoline alkaloid biosynthesis (ec00950)|Insect hormone biosynthesis (ec00981)|Biosynthesis of type II polyketide products (ec01057)|Biosynthesis of secondary metabolites (ec01110)	PF3D7_1124000	PBANKA_092430	PVX_091815
OG5_127225	translation elongation factor EF-1, subunit alpha, putative		PF3D7_1123400	PBANKA_092490	PVX_091785
OG5_129316	zinc finger, DHHC-type, putative	Tyrosine metabolism (ec00350)|Tropane, piperidine and pyridine alkaloid biosynthesis (ec00960)|Toluene degradation (ec00623)|Phenylalanine metabolism (ec00360)|Naphthalene degradation (ec00626)|Microbial metabolism in diverse environments (ec01120)|Microbial metabolism in diverse environments (ec01120)|Microbial metabolism in diverse environments (ec01120)|Microbial metabolism in diverse environm…	PF3D7_1121000	PBANKA_092730	PVX_091670
OG5_127491	phosphoglycerate mutase, putative (PGM1)		PF3D7_1120100	PBANKA_092810	PVX_091640
OG5_127454	tRNA m(1)G methyltransferase, putative	Ubiquinone and other terpenoid-quinone biosynthesis (ec00130)|Ubiquinone and other terpenoid-quinone biosynthesis (ec00130)|Tyrosine metabolism (ec00350)|Tryptophan metabolism (ec00380)|Tryptophan metabolism (ec00380)|Tryptophan metabolism (ec00380)|Tetracycline biosynthesis (ec00253)|Tetracycline biosynthesis (ec00253)|Tetracycline biosynthesis (ec00253)|Tetracycline biosynthesis (ec00253)|Stilb…	PF3D7_1119100	PBANKA_092900	PVX_091590
OG5_141470	haloacid dehalogenase-like hydrolase, putative	Thiamine metabolism (ec00730)|Sphingolipid metabolism (ec00600)|Riboflavin metabolism (ec00740)|Nicotinate and nicotinamide metabolism (ec00760)|Metabolic pathways (ec01100)|Metabolic pathways (ec01100)|Metabolic pathways (ec01100)|Metabolic pathways (ec01100)|Fructose and mannose metabolism (ec00051)|Biosynthesis of secondary metabolites (ec01110)|Ascorbate and aldarate metabolism (ec00053)	PF3D7_1118400	PBANKA_092970	PVX_091555
OG5_129260	pyridoxine biosynthesis protein PDX2 (PDX2)	Vitamin B6 metabolism (ec00750)|Vitamin B6 metabolism (ec00750)|Vitamin B6 metabolism (ec00750)|Vitamin B6 metabolism (ec00750)|Metabolic pathways (ec01100)|Metabolic pathways (ec01100)	PF3D7_1116200.1	PBANKA_093180	PVX_091440
OG5_129260	pyridoxine biosynthesis protein PDX2 (PDX2)	Vitamin B6 metabolism (ec00750)|Vitamin B6 metabolism (ec00750)|Vitamin B6 metabolism (ec00750)|Vitamin B6 metabolism (ec00750)|Metabolic pathways (ec01100)|Metabolic pathways (ec01100)	PF3D7_1116200.2	PBANKA_093180	PVX_091440
OG5_149542	DHHC-type zinc finger protein, putative	Tyrosine metabolism (ec00350)|Tropane, piperidine and pyridine alkaloid biosynthesis (ec00960)|Toluene degradation (ec00623)|Phenylalanine metabolism (ec00360)|Naphthalene degradation (ec00626)|Microbial metabolism in diverse environments (ec01120)|Microbial metabolism in diverse environments (ec01120)|Microbial metabolism in diverse environments (ec01120)|Microbial metabolism in diverse environm…	PF3D7_1115900	PBANKA_093210	PVX_091430
OG5_126704	glycerol-3-phosphate dehydrogenase, putative	Glycerophospholipid metabolism (ec00564)|Glycerophospholipid metabolism (ec00564)|Glycerolipid metabolism (ec00561)|Glycerolipid metabolism (ec00561)	PF3D7_1114800	PBANKA_093290	PVX_091380
OG5_140109	endonuclease/exonuclease/phosphatase family protein, putative	Thiamine metabolism (ec00730)|Sphingolipid metabolism (ec00600)|Riboflavin metabolism (ec00740)|Nicotinate and nicotinamide metabolism (ec00760)|Metabolic pathways (ec01100)|Metabolic pathways (ec01100)|Metabolic pathways (ec01100)|Metabolic pathways (ec01100)|Metabolic pathways (ec01100)|Metabolic pathways (ec01100)|Inositol phosphate metabolism (ec00562)|Inositol phosphate metabolism (ec00562)|…	PF3D7_1111600	PBANKA_093600	PVX_091230
OG5_127552	acylphosphatase, putative	Pyruvate metabolism (ec00620)|Microbial metabolism in diverse environments (ec01120)|Metabolic pathways (ec01100)|Carbon fixation pathways in prokaryotes (ec00720)|Aminobenzoate degradation (ec00627)	PF3D7_1111500	PBANKA_093610	PVX_091225
OG5_130447	tRNA m5C-methyltransferase, putative	Ubiquinone and other terpenoid-quinone biosynthesis (ec00130)|Ubiquinone and other terpenoid-quinone biosynthesis (ec00130)|Tyrosine metabolism (ec00350)|Tryptophan metabolism (ec00380)|Tryptophan metabolism (ec00380)|Tryptophan metabolism (ec00380)|Tetracycline biosynthesis (ec00253)|Tetracycline biosynthesis (ec00253)|Tetracycline biosynthesis (ec00253)|Tetracycline biosynthesis (ec00253)|Stilb…	PF3D7_1111000	PBANKA_093660	PVX_091200
OG5_127106	succinyl-CoA synthetase alpha subunit, putative	Propanoate metabolism (ec00640)|Propanoate metabolism (ec00640)|Propanoate metabolism (ec00640)|Propanoate metabolism (ec00640)|Propanoate metabolism (ec00640)|Phenylalanine metabolism (ec00360)|Phenylalanine metabolism (ec00360)|Phenylalanine metabolism (ec00360)|Phenylalanine metabolism (ec00360)|Phenylalanine metabolism (ec00360)|Microbial metabolism in diverse environments (ec01120)|Microbial…	PF3D7_1108500	PBANKA_093850	PVX_091100
OG5_126812	steroid dehydrogenase, putative	Xylene degradation (ec00622)|Valine, leucine and isoleucine degradation (ec00280)|Valine, leucine and isoleucine degradation (ec00280)|Tryptophan metabolism (ec00380)|Tryptophan metabolism (ec00380)|Tryptophan metabolism (ec00380)|Tryptophan metabolism (ec00380)|Tryptophan metabolism (ec00380)|Toluene degradation (ec00623)|Steroid hormone biosynthesis (ec00140)|Steroid hormone biosynthesis (ec001…	PF3D7_0422000	PBANKA_052240	PVX_090140
OG5_127385	bifunctional dihydrofolate reductase-thymidylate synthase (DHFR-TS)	Pyrimidine metabolism (ec00240)|One carbon pool by folate (ec00670)|One carbon pool by folate (ec00670)|One carbon pool by folate (ec00670)|One carbon pool by folate (ec00670)|One carbon pool by folate (ec00670)|One carbon pool by folate (ec00670)|One carbon pool by folate (ec00670)|Metabolic pathways (ec01100)|Metabolic pathways (ec01100)|Metabolic pathways (ec01100)|Metabolic pathways (ec01100)…	PF3D7_0417200	PBANKA_071930	PVX_089950
OG5_127466	glutamyl-tRNA(Gln) amidotransferase subunit A, putative	Tetracycline biosynthesis (ec00253)|Biosynthesis of secondary metabolites (ec01110)	PF3D7_0416100	PBANKA_071810	PVX_089895
OG5_134283	GTP:AMP phosphotransferase (GAK)	Zeatin biosynthesis (ec00908)|Pyrimidine metabolism (ec00240)|Purine metabolism (ec00230)|Purine metabolism (ec00230)|Metabolic pathways (ec01100)	PF3D7_0415600	PBANKA_071760	PVX_089735
OG5_131273	lysine decarboxylase-like protein, putative	Tropane, piperidine and pyridine alkaloid biosynthesis (ec00960)|Tropane, piperidine and pyridine alkaloid biosynthesis (ec00960)|Metabolic pathways (ec01100)|Metabolic pathways (ec01100)|Lysine degradation (ec00310)|Lysine degradation (ec00310)|Biosynthesis of secondary metabolites (ec01110)|Biosynthesis of secondary metabolites (ec01110)	PF3D7_0413700	PBANKA_071570	PVX_089645
OG5_130592	phosphoglucomutase-2 (PGM2)	Streptomycin biosynthesis (ec00521)|Starch and sucrose metabolism (ec00500)|Starch and sucrose metabolism (ec00500)|Starch and sucrose metabolism (ec00500)|Starch and sucrose metabolism (ec00500)|Starch and sucrose metabolism (ec00500)|Purine metabolism (ec00230)|Purine metabolism (ec00230)|Microbial metabolism in diverse environments (ec01120)|Microbial metabolism in diverse environments (ec0112…	PF3D7_0413500	PBANKA_071550	PVX_089635
OG5_127040	flavoprotein, putative	Pantothenate and CoA biosynthesis (ec00770)|Metabolic pathways (ec01100)	PF3D7_0816100	PBANKA_071470	PVX_089600
OG5_167114	adenylate kinase 2 (AK2)	Zeatin biosynthesis (ec00908)|Purine metabolism (ec00230)|Purine metabolism (ec00230)	PF3D7_0816900	PBANKA_071390	PVX_089565
OG5_129391	conserved protein, unknown function		PF3D7_0818000	PBANKA_071280	PVX_089515
OG5_126779	2-oxoglutarate dehydrogenase E1 component	Tryptophan metabolism (ec00380)|Microbial metabolism in diverse environments (ec01120)|Metabolic pathways (ec01100)|Lysine degradation (ec00310)|Citrate cycle (TCA cycle) (ec00020)|Citrate cycle (TCA cycle) (ec00020)	PF3D7_0820700	PBANKA_071010	PVX_089325
OG5_127748	ribosome biogenesis protein nep1 homologue, putative	Ubiquinone and other terpenoid-quinone biosynthesis (ec00130)|Ubiquinone and other terpenoid-quinone biosynthesis (ec00130)|Tyrosine metabolism (ec00350)|Tryptophan metabolism (ec00380)|Tryptophan metabolism (ec00380)|Tryptophan metabolism (ec00380)|Tetracycline biosynthesis (ec00253)|Tetracycline biosynthesis (ec00253)|Tetracycline biosynthesis (ec00253)|Tetracycline biosynthesis (ec00253)|Stilb…	PF3D7_0821500	PBANKA_070930	PVX_089290
OG5_127515	lipoate-protein ligase (LipB)	Tyrosine metabolism (ec00350)|Tropane, piperidine and pyridine alkaloid biosynthesis (ec00960)|Toluene degradation (ec00623)|Phenylalanine metabolism (ec00360)|Naphthalene degradation (ec00626)|Microbial metabolism in diverse environments (ec01120)|Microbial metabolism in diverse environments (ec01120)|Microbial metabolism in diverse environments (ec01120)|Microbial metabolism in diverse environm…	PF3D7_0823600	PBANKA_070700	PVX_089180
OG5_126777	dehydrodolichyl diphosphate synthetase, putative	Ubiquinone and other terpenoid-quinone biosynthesis (ec00130)|Ubiquinone and other terpenoid-quinone biosynthesis (ec00130)|Ubiquinone and other terpenoid-quinone biosynthesis (ec00130)|Tryptophan metabolism (ec00380)|Tryptophan metabolism (ec00380)|Terpenoid backbone biosynthesis (ec00900)|Sulfur metabolism (ec00920)|Sulfur metabolism (ec00920)|Porphyrin and chlorophyll metabolism (ec00860)|Porp…	PF3D7_0826400	PBANKA_070420	PVX_089040
OG5_127126	translation initiation factor IF-2, putative		PF3D7_0827100	PBANKA_070360	PVX_089010
OG5_127805	translation initiation factor EIF-2b alpha subunit, putative		PF3D7_0828500	PBANKA_070220	PVX_088930
OG5_152314	prolyl 4-hydroxylase alpha subunit 1, putative	Metabolic pathways (ec01100)|Arginine and proline metabolism (ec00330)	PF3D7_0829400	PBANKA_070130	PVX_088880
OG5_155076	PAP2-like protein, putative	Sphingolipid metabolism (ec00600)|Sphingolipid metabolism (ec00600)|N-Glycan biosynthesis (ec00510)|Metabolic pathways (ec01100)	PF3D7_0805600	#N/A	PVX_088270
OG5_126705	vacuolar proton translocating ATPase subunit A, putative		PF3D7_0806800	PBANKA_122380	PVX_088205
OG5_126818	ATP synthase subunit C, putative		PF3D7_0705900	PBANKA_080350	PVX_087835
OG5_152964	inositol-phosphate phosphatase, putative	Streptomycin biosynthesis (ec00521)|Streptomycin biosynthesis (ec00521)|Metabolic pathways (ec01100)|Metabolic pathways (ec01100)|Metabolic pathways (ec01100)|Inositol phosphate metabolism (ec00562)|Inositol phosphate metabolism (ec00562)|Inositol phosphate metabolism (ec00562)|Inositol phosphate metabolism (ec00562)|Inositol phosphate metabolism (ec00562)|Inositol phosphate metabolism (ec00562)|…	PF3D7_0705500	PBANKA_080320	PVX_087815
OG5_167125	phosphopantetheine adenylyltransferase, putative (PPAT)	Pantothenate and CoA biosynthesis (ec00770)|Metabolic pathways (ec01100)	PF3D7_0704700	PBANKA_080240	PVX_087780
OG5_127434	tRNA m5C-methyltransferase, putative		PF3D7_0704200	PBANKA_080190	PVX_087750
OG5_156837	elongation factor Tu, putative		PF3D7_0931000	PBANKA_083180	PVX_087155
OG5_167163	adenylate kinase-like protein 2 (AKLP2)	Zeatin biosynthesis (ec00908)|Purine metabolism (ec00230)|Purine metabolism (ec00230)	PF3D7_0931900	PBANKA_083270	PVX_087110
OG5_165495	DHHC-type zinc finger protein, putative	Tyrosine metabolism (ec00350)|Tropane, piperidine and pyridine alkaloid biosynthesis (ec00960)|Toluene degradation (ec00623)|Phenylalanine metabolism (ec00360)|Naphthalene degradation (ec00626)|Microbial metabolism in diverse environments (ec01120)|Microbial metabolism in diverse environments (ec01120)|Microbial metabolism in diverse environments (ec01120)|Microbial metabolism in diverse environm…	PF3D7_0932500	PBANKA_083330	PVX_087080
OG5_127015	vacuolar ATP synthase subunit e, putative		PF3D7_0934500	PBANKA_083530	PVX_086990
OG5_132319	phosphatase, putative	Riboflavin metabolism (ec00740)|Metabolic pathways (ec01100)|Aminobenzoate degradation (ec00627)	PF3D7_1403900	#N/A	PVX_086240
OG5_126915	RNA binding protein, putative		PF3D7_0811900	PBANKA_103760	PVX_086210
OG5_134515	adenylyl cyclase alpha (ACalpha)	Purine metabolism (ec00230)|Purine metabolism (ec00230)	PF3D7_1404600.1	PBANKA_103750	PVX_086205
OG5_134515	adenylyl cyclase alpha (ACalpha)	Purine metabolism (ec00230)|Purine metabolism (ec00230)	PF3D7_1404600.2	PBANKA_103750	PVX_086205
OG5_134515	adenylyl cyclase alpha (ACalpha)	Purine metabolism (ec00230)|Purine metabolism (ec00230)	PF3D7_1404600.3	PBANKA_103750	PVX_086205
OG5_126823	ribonucleotide reductase small subunit (RNR)	Pyrimidine metabolism (ec00240)|Pyrimidine metabolism (ec00240)|Purine metabolism (ec00230)|Purine metabolism (ec00230)|Metabolic pathways (ec01100)|Glutathione metabolism (ec00480)	PF3D7_1405600	PBANKA_103660	PVX_086155
OG5_153518	glycerophosphodiester phosphodiesterase (GDPD)	Glycerophospholipid metabolism (ec00564)|Glycerophospholipid metabolism (ec00564)	PF3D7_1406300	PBANKA_103590	PVX_086115
OG5_127553	phosphatase, putative	Methane metabolism (ec00680)|Methane metabolism (ec00680)|Glycine, serine and threonine metabolism (ec00260)|Glycine, serine and threonine metabolism (ec00260)|Cysteine and methionine metabolism (ec00270)|Cysteine and methionine metabolism (ec00270)|Aminoacyl-tRNA biosynthesis (ec00970)|Aminoacyl-tRNA biosynthesis (ec00970)	PF3D7_1406700	PBANKA_103550	PVX_086095
OG5_128806	radical SAM protein, putative	Ubiquinone and other terpenoid-quinone biosynthesis (ec00130)|Ubiquinone and other terpenoid-quinone biosynthesis (ec00130)|Tyrosine metabolism (ec00350)|Tryptophan metabolism (ec00380)|Tryptophan metabolism (ec00380)|Tryptophan metabolism (ec00380)|Tetracycline biosynthesis (ec00253)|Tetracycline biosynthesis (ec00253)|Tetracycline biosynthesis (ec00253)|Tetracycline biosynthesis (ec00253)|Stilb…	PF3D7_1406900	PBANKA_103530	PVX_086085
OG5_127191	fibrillarin, putative (NOP1)	Ubiquinone and other terpenoid-quinone biosynthesis (ec00130)|Ubiquinone and other terpenoid-quinone biosynthesis (ec00130)|Tyrosine metabolism (ec00350)|Tryptophan metabolism (ec00380)|Tryptophan metabolism (ec00380)|Tryptophan metabolism (ec00380)|Tetracycline biosynthesis (ec00253)|Tetracycline biosynthesis (ec00253)|Tetracycline biosynthesis (ec00253)|Tetracycline biosynthesis (ec00253)|Stilb…	PF3D7_1407100	PBANKA_103510	PVX_086075
OG5_127749	tRNA-dihydrouridine synthase, putative	Xylene degradation (ec00622)|Tryptophan metabolism (ec00380)|Toluene degradation (ec00623)|Polycyclic aromatic hydrocarbon degradation (ec00624)|Polycyclic aromatic hydrocarbon degradation (ec00624)|Microbial metabolism in diverse environments (ec01120)|Microbial metabolism in diverse environments (ec01120)|Metabolic pathways (ec01100)|Fluorobenzoate degradation (ec00364)|Fluorobenzoate degradati…	PF3D7_1408900	PBANKA_103360	PVX_086005
OG5_134232	aldo-keto reductase, putative	Xylene degradation (ec00622)|Steroid hormone biosynthesis (ec00140)|Steroid hormone biosynthesis (ec00140)|Retinol metabolism (ec00830)|Pyruvate metabolism (ec00620)|Pyruvate metabolism (ec00620)|Pyruvate metabolism (ec00620)|Pyrimidine metabolism (ec00240)|Propanoate metabolism (ec00640)|Propanoate metabolism (ec00640)|Pentose and glucuronate interconversions (ec00040)|Pentose and glucuronate in…	PF3D7_1409100	PBANKA_103340	PVX_085995
OG5_126851	cytidine triphosphate synthetase	Pyrimidine metabolism (ec00240)|Metabolic pathways (ec01100)	PF3D7_1410200	PBANKA_103230	PVX_085940
OG5_127447	eukaryotic translation initiation factor 2 gamma subunit, putative		PF3D7_1410600	PBANKA_103190	PVX_085920
OG5_128986	conserved protein, unknown function	Ubiquinone and other terpenoid-quinone biosynthesis (ec00130)|Ubiquinone and other terpenoid-quinone biosynthesis (ec00130)|Tyrosine metabolism (ec00350)|Tryptophan metabolism (ec00380)|Tryptophan metabolism (ec00380)|Tryptophan metabolism (ec00380)|Tetracycline biosynthesis (ec00253)|Tetracycline biosynthesis (ec00253)|Tetracycline biosynthesis (ec00253)|Tetracycline biosynthesis (ec00253)|Stilb…	PF3D7_1411700	PBANKA_103080	PVX_085870
OG5_126973	atypical protein kinase, ABC-1 family, putative (ABCk2)	Xylene degradation (ec00622)|Xylene degradation (ec00622)|Xylene degradation (ec00622)|Xylene degradation (ec00622)|Tyrosine metabolism (ec00350)|Tryptophan metabolism (ec00380)|Toluene degradation (ec00623)|Toluene degradation (ec00623)|Toluene degradation (ec00623)|Toluene degradation (ec00623)|Toluene degradation (ec00623)|Toluene degradation (ec00623)|Toluene degradation (ec00623)|Styrene deg…	PF3D7_1414500	PBANKA_102820	PVX_085725
OG5_127265	serine C-palmitoyltransferase, putative	Sphingolipid metabolism (ec00600)|Metabolic pathways (ec01100)|Glycine, serine and threonine metabolism (ec00260)	PF3D7_1415700	PBANKA_102700	PVX_085665
OG5_126745	apicoplast dimethyladenosine synthase, putative	Ubiquinone and other terpenoid-quinone biosynthesis (ec00130)|Ubiquinone and other terpenoid-quinone biosynthesis (ec00130)|Tyrosine metabolism (ec00350)|Tryptophan metabolism (ec00380)|Tryptophan metabolism (ec00380)|Tryptophan metabolism (ec00380)|Tetracycline biosynthesis (ec00253)|Tetracycline biosynthesis (ec00253)|Tetracycline biosynthesis (ec00253)|Tetracycline biosynthesis (ec00253)|Stilb…	PF3D7_1249900	PBANKA_102690	PVX_085660
OG5_126857	NADP-specific glutamate dehydrogenase (GDH2)	Taurine and hypotaurine metabolism (ec00430)|Nitrogen metabolism (ec00910)|Nitrogen metabolism (ec00910)|Nitrogen metabolism (ec00910)|Metabolic pathways (ec01100)|Metabolic pathways (ec01100)|Metabolic pathways (ec01100)|Glyoxylate and dicarboxylate metabolism (ec00630)|D-Glutamine and D-glutamate metabolism (ec00471)|Butanoate metabolism (ec00650)|Biosynthesis of secondary metabolites (ec01110)…	PF3D7_1430700	PBANKA_101400	PVX_085625
OG5_126700	pseudouridine synthase, putative	Pyrimidine metabolism (ec00240)|Aminobenzoate degradation (ec00627)	PF3D7_1417500	PBANKA_102520	PVX_085575
OG5_126785	thioredoxin reductase (TRXR)	Selenocompound metabolism (ec00450)|Glutathione metabolism (ec00480)	PF3D7_0923800.1	PBANKA_082470	PVX_085490
OG5_126914	pantothenate kinase, putative (PANK)	Pantothenate and CoA biosynthesis (ec00770)|Pantothenate and CoA biosynthesis (ec00770)|Pantothenate and CoA biosynthesis (ec00770)|Metabolic pathways (ec01100)	PF3D7_1420600	PBANKA_102260	PVX_085450
OG5_127109	mannose-1-phosphate guanyltransferase, putative	Metabolic pathways (ec01100)|Metabolic pathways (ec01100)|Fructose and mannose metabolism (ec00051)|Fructose and mannose metabolism (ec00051)|Biosynthesis of secondary metabolites (ec01110)|Biosynthesis of secondary metabolites (ec01110)|Amino sugar and nucleotide sugar metabolism (ec00520)|Amino sugar and nucleotide sugar metabolism (ec00520)	PF3D7_1420900	PBANKA_102230	PVX_085435
OG5_159010	enoyl-CoA hydratase, putative	beta-Alanine metabolism (ec00410)|beta-Alanine metabolism (ec00410)|alpha-Linolenic acid metabolism (ec00592)|alpha-Linolenic acid metabolism (ec00592)|Valine, leucine and isoleucine degradation (ec00280)|Valine, leucine and isoleucine degradation (ec00280)|Tryptophan metabolism (ec00380)|Tryptophan metabolism (ec00380)|Tryptophan metabolism (ec00380)|Tryptophan metabolism (ec00380)|Tryptophan me…	PF3D7_1425200	PBANKA_101930	PVX_085265
OG5_126766	60S ribosomal protein L21e, putative		PF3D7_1426000	PBANKA_101860	PVX_085225
OG5_130145	phosphoenolpyruvate carboxylase, putative (PEPC)	Pyruvate metabolism (ec00620)|Pyruvate metabolism (ec00620)|Pyruvate metabolism (ec00620)|Pyruvate metabolism (ec00620)|Microbial metabolism in diverse environments (ec01120)|Microbial metabolism in diverse environments (ec01120)|Microbial metabolism in diverse environments (ec01120)|Microbial metabolism in diverse environments (ec01120)|Methane metabolism (ec00680)|Methane metabolism (ec00680)|M…	PF3D7_1426700	PBANKA_101790	PVX_085200
OG5_135654	conserved protein, unknown function		PF3D7_1428700	PBANKA_101600	PVX_085110
OG5_129882	rRNA (adenosine-2'-O-)-methyltransferase, putative	Ubiquinone and other terpenoid-quinone biosynthesis (ec00130)|Ubiquinone and other terpenoid-quinone biosynthesis (ec00130)|Tyrosine metabolism (ec00350)|Tryptophan metabolism (ec00380)|Tryptophan metabolism (ec00380)|Tryptophan metabolism (ec00380)|Tetracycline biosynthesis (ec00253)|Tetracycline biosynthesis (ec00253)|Tetracycline biosynthesis (ec00253)|Tetracycline biosynthesis (ec00253)|Stilb…	PF3D7_1429400	PBANKA_101530	PVX_085070
OG5_127768	acid phosphatase, putative	Riboflavin metabolism (ec00740)|Metabolic pathways (ec01100)|Drug metabolism - other enzymes (ec00983)|Drug metabolism - other enzymes (ec00983)|Aminobenzoate degradation (ec00627)	PF3D7_1430300	PBANKA_101440	PVX_085025
OG5_126857	NADP-specific glutamate dehydrogenase (GDH1)	Taurine and hypotaurine metabolism (ec00430)|Nitrogen metabolism (ec00910)|Nitrogen metabolism (ec00910)|Nitrogen metabolism (ec00910)|Metabolic pathways (ec01100)|Metabolic pathways (ec01100)|Metabolic pathways (ec01100)|Glyoxylate and dicarboxylate metabolism (ec00630)|D-Glutamine and D-glutamate metabolism (ec00471)|Butanoate metabolism (ec00650)|Biosynthesis of secondary metabolites (ec01110)…	PF3D7_1416500	PBANKA_101400	PVX_085005
OG5_127871	large ribosomal subunit associated GTPase, putative	Purine metabolism (ec00230)|Folate biosynthesis (ec00790)|Folate biosynthesis (ec00790)	PF3D7_1431300	PBANKA_101350	PVX_084975
OG5_126862	ATP-specific succinyl-CoA synthetase beta subunit, putative	Propanoate metabolism (ec00640)|Propanoate metabolism (ec00640)|Propanoate metabolism (ec00640)|Phenylalanine metabolism (ec00360)|Phenylalanine metabolism (ec00360)|Phenylalanine metabolism (ec00360)|Microbial metabolism in diverse environments (ec01120)|Microbial metabolism in diverse environments (ec01120)|Microbial metabolism in diverse environments (ec01120)|Metabolic pathways (ec01100)|Meta…	PF3D7_1431600	PBANKA_101320	PVX_084960
OG5_126892	NAD(P)H-dependent glutamate synthase, putative	Taurine and hypotaurine metabolism (ec00430)|Taurine and hypotaurine metabolism (ec00430)|Taurine and hypotaurine metabolism (ec00430)|Nitrogen metabolism (ec00910)|Nitrogen metabolism (ec00910)|Nitrogen metabolism (ec00910)|Nitrogen metabolism (ec00910)|Nitrogen metabolism (ec00910)|Metabolic pathways (ec01100)|Metabolic pathways (ec01100)|Metabolic pathways (ec01100)|Metabolic pathways (ec01100…	PF3D7_1435300	PBANKA_100950	PVX_084770
OG5_126980	glucose-6-phosphate isomerase (GPI)	Starch and sucrose metabolism (ec00500)|Starch and sucrose metabolism (ec00500)|Starch and sucrose metabolism (ec00500)|Starch and sucrose metabolism (ec00500)|Starch and sucrose metabolism (ec00500)|Starch and sucrose metabolism (ec00500)|Starch and sucrose metabolism (ec00500)|Pentose phosphate pathway (ec00030)|Microbial metabolism in diverse environments (ec01120)|Microbial metabolism in dive…	PF3D7_1436000	PBANKA_100880	PVX_084735
OG5_126839	ribonucleoside-diphosphate reductase, large subunit, putative	Pyrimidine metabolism (ec00240)|Pyrimidine metabolism (ec00240)|Purine metabolism (ec00230)|Purine metabolism (ec00230)|Metabolic pathways (ec01100)|Glutathione metabolism (ec00480)	PF3D7_1437200	PBANKA_061160	PVX_084685
OG5_165432	pantothenate kinase, putative	Pantothenate and CoA biosynthesis (ec00770)|Pantothenate and CoA biosynthesis (ec00770)|Pantothenate and CoA biosynthesis (ec00770)|Metabolic pathways (ec01100)	PF3D7_1437400	PBANKA_061140	PVX_084675
OG5_131604	succinyl CoA ligase, putative	Propanoate metabolism (ec00640)|Propanoate metabolism (ec00640)|Propanoate metabolism (ec00640)|Phenylalanine metabolism (ec00360)|Phenylalanine metabolism (ec00360)|Phenylalanine metabolism (ec00360)|Microbial metabolism in diverse environments (ec01120)|Microbial metabolism in diverse environments (ec01120)|Microbial metabolism in diverse environments (ec01120)|Metabolic pathways (ec01100)|Meta…	PF3D7_1437700	PBANKA_061110	PVX_084660
OG5_126711	glutathione peroxidase (Trx-G1)	Glutathione metabolism (ec00480)|Glutathione metabolism (ec00480)|Arachidonic acid metabolism (ec00590)|Arachidonic acid metabolism (ec00590)	PF3D7_1212000	PBANKA_061050	PVX_084630
OG5_146824	lysine-specific histone demethylase 1, putative (LSD1)		PF3D7_1211600	PBANKA_061010	PVX_084610
OG5_128297	GPI mannosyltransferase I (PIG-M)	Zeatin biosynthesis (ec00908)|Zeatin biosynthesis (ec00908)|Stilbenoid, diarylheptanoid and gingerol biosynthesis (ec00945)|Stilbenoid, diarylheptanoid and gingerol biosynthesis (ec00945)|Pyrimidine metabolism (ec00240)|Pyrimidine metabolism (ec00240)|Metabolic pathways (ec01100)|Metabolic pathways (ec01100)|Flavonoid biosynthesis (ec00941)|Flavone and flavonol biosynthesis (ec00944)|Flavone and …	PF3D7_1210900	PBANKA_060930	PVX_084575
OG5_127395	porphobilinogen deaminase (PBGD)	Porphyrin and chlorophyll metabolism (ec00860)|Metabolic pathways (ec01100)|Biosynthesis of secondary metabolites (ec01110)	PF3D7_1209600	PBANKA_060800	PVX_084510
OG5_152655	cGMP-specific phosphodiesterase (PDE1)	Purine metabolism (ec00230)|Purine metabolism (ec00230)	PF3D7_1209500.1	PBANKA_060790	PVX_084505
OG5_152655	cGMP-specific phosphodiesterase (PDE1)	Purine metabolism (ec00230)|Purine metabolism (ec00230)	PF3D7_1209500.2	PBANKA_060790	PVX_084505
OG5_127078	tRNA delta(2)-isopentenylpyrophosphate transferase, putative	Metabolism of xenobiotics by cytochrome P450 (ec00980)|Metabolism of xenobiotics by cytochrome P450 (ec00980)|Metabolism of xenobiotics by cytochrome P450 (ec00980)|Metabolism of xenobiotics by cytochrome P450 (ec00980)|Metabolism of xenobiotics by cytochrome P450 (ec00980)|Metabolism of xenobiotics by cytochrome P450 (ec00980)|Metabolism of xenobiotics by cytochrome P450 (ec00980)|Metabolism of …	PF3D7_1207600	PBANKA_060610	PVX_084417
OG5_127129	rhodanese like protein, putative	Sulfur metabolism (ec00920)|Microbial metabolism in diverse environments (ec01120)|Cysteine and methionine metabolism (ec00270)	PF3D7_1206400	PBANKA_060500	PVX_084355
OG5_132594	IMP-specific 5'-nucleotidase, putative,haloacid dehalogenase hydrolase, putative	Thiamine metabolism (ec00730)|Sphingolipid metabolism (ec00600)|Riboflavin metabolism (ec00740)|Pyrimidine metabolism (ec00240)|Pyrimidine metabolism (ec00240)|Pyrimidine metabolism (ec00240)|Pyrimidine metabolism (ec00240)|Purine metabolism (ec00230)|Purine metabolism (ec00230)|Purine metabolism (ec00230)|Purine metabolism (ec00230)|Purine metabolism (ec00230)|Purine metabolism (ec00230)|Nicotin…	PF3D7_1206100	#N/A	PVX_084340
OG5_129418	cytidine/deoxycytidylate deaminase, putative	Pyrimidine metabolism (ec00240)|Pyrimidine metabolism (ec00240)	PF3D7_1204600	PBANKA_060350	PVX_084270
OG5_153588	ATP-dependent RNA helicase, putative	Purine metabolism (ec00230)|Folate biosynthesis (ec00790)|Folate biosynthesis (ec00790)	PF3D7_1202000	PBANKA_060100	PVX_084125
OG5_129398	P-loop containing nucleoside triphosphate hydrolase, putative	Zeatin biosynthesis (ec00908)|Thiamine metabolism (ec00730)|Purine metabolism (ec00230)|Metabolic pathways (ec01100)|Biosynthesis of secondary metabolites (ec01110)	PF3D7_1352700	PBANKA_136530	PVX_083530
OG5_126941	cytidine and deoxycytidylate deaminase, putative	Pyrimidine metabolism (ec00240)|Pyrimidine metabolism (ec00240)|Pyrimidine metabolism (ec00240)|Pyrimidine metabolism (ec00240)|Microbial metabolism in diverse environments (ec01120)|Microbial metabolism in diverse environments (ec01120)|Metabolic pathways (ec01100)|Metabolic pathways (ec01100)|Atrazine degradation (ec00791)|Atrazine degradation (ec00791)|Atrazine degradation (ec00791)	PF3D7_1349400	PBANKA_136220	PVX_083365
OG5_131701	nucleoside diphosphate hydrolase, putative	Zeatin biosynthesis (ec00908)|Thiamine metabolism (ec00730)|Pyrimidine metabolism (ec00240)|Purine metabolism (ec00230)|Purine metabolism (ec00230)|Purine metabolism (ec00230)|Metabolic pathways (ec01100)|Metabolic pathways (ec01100)|Biosynthesis of secondary metabolites (ec01110)	PF3D7_1349100	PBANKA_136190	PVX_083350
OG5_127671	ethanolamine-phosphate cytidylyltransferase (ECT)	Phosphonate and phosphinate metabolism (ec00440)|Glycerophospholipid metabolism (ec00564)	PF3D7_1347700	PBANKA_136050	PVX_083280
OG5_127057	isocitrate dehydrogenase (NADP), mitochondrial precursor (IDH)	Metabolic pathways (ec01100)|Metabolic pathways (ec01100)|Glyoxylate and dicarboxylate metabolism (ec00630)|Glutathione metabolism (ec00480)|Citrate cycle (TCA cycle) (ec00020)|Citrate cycle (TCA cycle) (ec00020)|Citrate cycle (TCA cycle) (ec00020)|Carbon fixation pathways in prokaryotes (ec00720)	PF3D7_1345700	PBANKA_135860	PVX_083185
OG5_128535	aspartate carbamoyltransferase (atcasE)	Pyrimidine metabolism (ec00240)|Metabolic pathways (ec01100)|Metabolic pathways (ec01100)|Metabolic pathways (ec01100)|Biosynthesis of secondary metabolites (ec01110)|Arginine and proline metabolism (ec00330)|Alanine, aspartate and glutamate metabolism (ec00250)|Alanine, aspartate and glutamate metabolism (ec00250)	PF3D7_1344800	PBANKA_135770	PVX_083135
OG5_128359	heat shock protein 110, putative (HSP110)	Zeatin biosynthesis (ec00908)|Purine metabolism (ec00230)|Biosynthesis of secondary metabolites (ec01110)	PF3D7_1344200	PBANKA_135720	PVX_083105
OG5_152413	aminomethyltransferase, putative	One carbon pool by folate (ec00670)|One carbon pool by folate (ec00670)|One carbon pool by folate (ec00670)|Methane metabolism (ec00680)|Methane metabolism (ec00680)|Metabolic pathways (ec01100)|Metabolic pathways (ec01100)|Metabolic pathways (ec01100)|Glycine, serine and threonine metabolism (ec00260)|Glycine, serine and threonine metabolism (ec00260)|Carbon fixation pathways in prokaryotes (ec0…	PF3D7_1344000	PBANKA_135700	PVX_083095
OG5_134674	kelch protein, putative		PF3D7_1343700	PBANKA_135670	PVX_083080
OG5_127359	UDP-N-acetylglucosamine pyrophosphorylase, putative	Starch and sucrose metabolism (ec00500)|Starch and sucrose metabolism (ec00500)|Starch and sucrose metabolism (ec00500)|Starch and sucrose metabolism (ec00500)|Pentose and glucuronate interconversions (ec00040)|Pentose and glucuronate interconversions (ec00040)|Pentose and glucuronate interconversions (ec00040)|Pentose and glucuronate interconversions (ec00040)|Metabolic pathways (ec01100)|Metabo…	PF3D7_1343600	PBANKA_135660	PVX_083075
OG5_128028	tRNA guanosine-2'-O-methyltransferase, putative	Ubiquinone and other terpenoid-quinone biosynthesis (ec00130)|Ubiquinone and other terpenoid-quinone biosynthesis (ec00130)|Tyrosine metabolism (ec00350)|Tryptophan metabolism (ec00380)|Tryptophan metabolism (ec00380)|Tryptophan metabolism (ec00380)|Tetracycline biosynthesis (ec00253)|Tetracycline biosynthesis (ec00253)|Tetracycline biosynthesis (ec00253)|Tetracycline biosynthesis (ec00253)|Stilb…	PF3D7_1343200	PBANKA_135620	PVX_083055
OG5_132295	phosphoethanolamine N-methyltransferase (PMT)	Glycerophospholipid metabolism (ec00564)|Glycerophospholipid metabolism (ec00564)|Glycerophospholipid metabolism (ec00564)	PF3D7_1343000	#N/A	PVX_083045
OG5_128435	phosphoenolpyruvate carboxykinase (PEPCK)	Pyruvate metabolism (ec00620)|Pyruvate metabolism (ec00620)|Pyruvate metabolism (ec00620)|Microbial metabolism in diverse environments (ec01120)|Microbial metabolism in diverse environments (ec01120)|Microbial metabolism in diverse environments (ec01120)|Methane metabolism (ec00680)|Methane metabolism (ec00680)|Methane metabolism (ec00680)|Metabolic pathways (ec01100)|Metabolic pathways (ec01100)…	PF3D7_1342800	PBANKA_135590	PVX_083035
OG5_126672	myosin A (MyoA)		PF3D7_1342600	PBANKA_135570	PVX_083030
OG5_126691	aconitate hydratase	Metabolic pathways (ec01100)|Metabolic pathways (ec01100)|Metabolic pathways (ec01100)|Citrate cycle (TCA cycle) (ec00020)|Citrate cycle (TCA cycle) (ec00020)|Citrate cycle (TCA cycle) (ec00020)|Citrate cycle (TCA cycle) (ec00020)|Citrate cycle (TCA cycle) (ec00020)|Citrate cycle (TCA cycle) (ec00020)|Carbon fixation pathways in prokaryotes (ec00720)|Carbon fixation pathways in prokaryotes (ec007…	PF3D7_1342100	PBANKA_135520	PVX_083005
OG5_127301	vacuolar ATP synthase subunit d, putative		PF3D7_1341900	PBANKA_135500	PVX_082995
OG5_128622	dolichyl-phosphate-mannose-glygolipidalpha-mannosyltransferase, putative (ALG9)	Zeatin biosynthesis (ec00908)|Zeatin biosynthesis (ec00908)|Stilbenoid, diarylheptanoid and gingerol biosynthesis (ec00945)|Stilbenoid, diarylheptanoid and gingerol biosynthesis (ec00945)|Pyrimidine metabolism (ec00240)|Pyrimidine metabolism (ec00240)|Metabolic pathways (ec01100)|Metabolic pathways (ec01100)|Flavonoid biosynthesis (ec00941)|Flavone and flavonol biosynthesis (ec00944)|Flavone and …	PF3D7_1341600	PBANKA_135470	PVX_082980
OG5_127580	elongation factor 1-gamma, putative	Metabolism of xenobiotics by cytochrome P450 (ec00980)|Metabolism of xenobiotics by cytochrome P450 (ec00980)|Metabolism of xenobiotics by cytochrome P450 (ec00980)|Metabolism of xenobiotics by cytochrome P450 (ec00980)|Metabolism of xenobiotics by cytochrome P450 (ec00980)|Metabolism of xenobiotics by cytochrome P450 (ec00980)|Metabolism of xenobiotics by cytochrome P450 (ec00980)|Metabolism of …	PF3D7_1338300	PBANKA_135200	PVX_082845
OG5_129068	1-deoxy-D-xylulose 5-phosphate synthase	Thiamine metabolism (ec00730)|Thiamine metabolism (ec00730)|Metabolic pathways (ec01100)|Metabolic pathways (ec01100)|Biosynthesis of secondary metabolites (ec01110)|Biosynthesis of secondary metabolites (ec01110)	PF3D7_1337200	PBANKA_135100	PVX_082790
OG5_127323	protein tyrosine phosphatase, putative	beta-Alanine metabolism (ec00410)|beta-Alanine metabolism (ec00410)|alpha-Linolenic acid metabolism (ec00592)|alpha-Linolenic acid metabolism (ec00592)|Valine, leucine and isoleucine degradation (ec00280)|Valine, leucine and isoleucine degradation (ec00280)|Tyrosine metabolism (ec00350)|Tyrosine metabolism (ec00350)|Tryptophan metabolism (ec00380)|Tryptophan metabolism (ec00380)|Tryptophan metabo…	PF3D7_1331600	PBANKA_134650	PVX_082515
OG5_126954	elongation factor Tu, putative		PF3D7_1330600	PBANKA_134560	PVX_082470
OG5_126954	elongation factor (tufA)		PFC10_API0028	PBANKA_134560	PVX_082470
OG5_126856	AMP deaminase, putative	Purine metabolism (ec00230)|Metabolic pathways (ec01100)	PF3D7_1329400	PBANKA_134440	PVX_082415
OG5_127825	transcriptional regulatory protein sir2a (SIR2A)	Nicotinate and nicotinamide metabolism (ec00760)|Metabolic pathways (ec01100)|Glutathione metabolism (ec00480)|Glutathione metabolism (ec00480)|Glutathione metabolism (ec00480)|Fluorobenzoate degradation (ec00364)|Caprolactam degradation (ec00930)	PF3D7_1328800	PBANKA_134380	PVX_082385
OG5_163933	DNA (cytosine-5)-methyltransferase, putative (DNMT2)	Metabolic pathways (ec01100)|Cysteine and methionine metabolism (ec00270)	PF3D7_0727300	PBANKA_021140	PVX_081670
OG5_130373	4-hydroxy-3-methylbut-2-enyl diphosphate reductase (LytB)	Terpenoid backbone biosynthesis (ec00900)|Terpenoid backbone biosynthesis (ec00900)|Metabolic pathways (ec01100)|Metabolic pathways (ec01100)|Biosynthesis of secondary metabolites (ec01110)|Biosynthesis of secondary metabolites (ec01110)	PF3D7_0104400	PBANKA_020870	PVX_081535
OG5_127946	vacuolar ATP synthase subunit c, putative		PF3D7_0106100	PBANKA_020720	PVX_081465
OG5_164699	2-C-methyl-D-erythritol 4-phosphate cytidylyltransferase, putative (IspD)	Terpenoid backbone biosynthesis (ec00900)|Metabolic pathways (ec01100)	PF3D7_0106900	PBANKA_020640	PVX_081425
OG5_128089	N-acetyltransferase, putative	Metabolic pathways (ec01100)|Biosynthesis of secondary metabolites (ec01110)|Arginine and proline metabolism (ec00330)	PF3D7_0109500	PBANKA_020410	PVX_081310
OG5_127564	adenylate kinase-like protein 1 (AKLP1)	Zeatin biosynthesis (ec00908)|Purine metabolism (ec00230)|Purine metabolism (ec00230)	PF3D7_0110900	PBANKA_020280	PVX_081255
OG5_126886	UMP-CMP kinase, putative	Pyrimidine metabolism (ec00240)|Pyrimidine metabolism (ec00240)|Pyrimidine metabolism (ec00240)|Metabolic pathways (ec01100)|Metabolic pathways (ec01100)	PF3D7_0111500	PBANKA_020230	PVX_081230
OG5_128316	myo-inositol 1-phosphate synthase, putative	Streptomycin biosynthesis (ec00521)|Streptomycin biosynthesis (ec00521)|Inositol phosphate metabolism (ec00562)|Inositol phosphate metabolism (ec00562)	PF3D7_0511800	PBANKA_111140	PVX_080650
OG5_128131	glutathione synthetase (GS)	Metabolic pathways (ec01100)|Glutathione metabolism (ec00480)	PF3D7_0512200	PBANKA_111180	PVX_080630
OG5_126793	orotate phosphoribosyltransferase (OPRT)	Pyrimidine metabolism (ec00240)|Metabolic pathways (ec01100)	PF3D7_0512700	PBANKA_050740	PVX_080605
OG5_130516	purine nucleoside phosphorylase (PNP)	Pyrimidine metabolism (ec00240)|Purine metabolism (ec00230)|Purine metabolism (ec00230)|Purine metabolism (ec00230)|Purine metabolism (ec00230)|Purine metabolism (ec00230)|Purine metabolism (ec00230)|Purine metabolism (ec00230)|Nicotinate and nicotinamide metabolism (ec00760)|Nicotinate and nicotinamide metabolism (ec00760)|Metabolic pathways (ec01100)|Metabolic pathways (ec01100)|Metabolic pathw…	PF3D7_0513300	PBANKA_111300	PVX_080575
OG5_127414	ribose 5-phosphate epimerase, putative	Pentose phosphate pathway (ec00030)|Pentose phosphate pathway (ec00030)|Microbial metabolism in diverse environments (ec01120)|Microbial metabolism in diverse environments (ec01120)|Metabolic pathways (ec01100)|Metabolic pathways (ec01100)|Fructose and mannose metabolism (ec00051)|Carbon fixation in photosynthetic organisms (ec00710)|Carbon fixation in photosynthetic organisms (ec00710)|Biosynthe…	PF3D7_0514600	PBANKA_111420	PVX_080515
OG5_156829	kinase, putative	Inositol phosphate metabolism (ec00562)|Inositol phosphate metabolism (ec00562)	PF3D7_0514800	PBANKA_111440	PVX_080505
OG5_146632	tRNA pseudouridine synthase, putative	Pyrimidine metabolism (ec00240)|Aminobenzoate degradation (ec00627)	PF3D7_0516300	PBANKA_123110	PVX_080435
OG5_127126	translation initiation factor IF-2,sporozoite surface antigen MB2 (MB2)		PF3D7_0516600	PBANKA_070360	PVX_080420
OG5_128055	FACT complex subunit SPT16, putative (FACT-L)		PF3D7_0517400	PBANKA_123220	PVX_080380
OG5_133365	UTP--glucose-1-phosphate uridylyltransferase, putative	Starch and sucrose metabolism (ec00500)|Starch and sucrose metabolism (ec00500)|Starch and sucrose metabolism (ec00500)|Starch and sucrose metabolism (ec00500)|Pentose and glucuronate interconversions (ec00040)|Pentose and glucuronate interconversions (ec00040)|Pentose and glucuronate interconversions (ec00040)|Pentose and glucuronate interconversions (ec00040)|Metabolic pathways (ec01100)|Metabo…	PF3D7_0517500	PBANKA_123230	PVX_080375
OG5_128215	eukaryotic translation initiation factor, putative		PF3D7_0517700	PBANKA_123250	PVX_080365
OG5_126803	vacuolar ATP synthetase		PF3D7_0519200	PBANKA_123400	PVX_080285
OG5_127401	cytochrome c oxidase assembly protein (heme A: farnesyltransferase), putative	Ubiquinone and other terpenoid-quinone biosynthesis (ec00130)|Ubiquinone and other terpenoid-quinone biosynthesis (ec00130)|Ubiquinone and other terpenoid-quinone biosynthesis (ec00130)|Tryptophan metabolism (ec00380)|Tryptophan metabolism (ec00380)|Sulfur metabolism (ec00920)|Sulfur metabolism (ec00920)|Porphyrin and chlorophyll metabolism (ec00860)|Porphyrin and chlorophyll metabolism (ec00860)…	PF3D7_0519300	PBANKA_123410	PVX_080280
OG5_128612	phosphomethylpyrimidine kinase, putative	Thiamine metabolism (ec00730)|Thiamine metabolism (ec00730)|Metabolic pathways (ec01100)	PF3D7_0520500	#N/A	PVX_080220
OG5_130658	bis(5'-nucleosyl)-tetraphosphatase [asymmetrical]	Pyrimidine metabolism (ec00240)|Purine metabolism (ec00230)|Purine metabolism (ec00230)|Purine metabolism (ec00230)|Purine metabolism (ec00230)	PF3D7_0520600	PBANKA_123530	PVX_080215
OG5_127233	S-adenosyl-L-homocysteine hydrolase (SAHH)	Metabolic pathways (ec01100)|Cysteine and methionine metabolism (ec00270)	PF3D7_0520900	PBANKA_123560	PVX_080200
OG5_129704	ribosomal large subunit pseudouridylate synthase, putative	Pyrimidine metabolism (ec00240)|Aminobenzoate degradation (ec00627)	PF3D7_0521500	PBANKA_123610	PVX_080170
OG5_128094	S-adenosylmethionine-dependent methyltransferase, putative	Ubiquinone and other terpenoid-quinone biosynthesis (ec00130)|Ubiquinone and other terpenoid-quinone biosynthesis (ec00130)|Tyrosine metabolism (ec00350)|Tryptophan metabolism (ec00380)|Tryptophan metabolism (ec00380)|Tryptophan metabolism (ec00380)|Tetracycline biosynthesis (ec00253)|Tetracycline biosynthesis (ec00253)|Tetracycline biosynthesis (ec00253)|Tetracycline biosynthesis (ec00253)|Stilb…	PF3D7_0522300	PBANKA_123700	PVX_080135
OG5_127537	karyopherin beta (KASbeta)		PF3D7_0524000	PBANKA_123880	PVX_080050
OG5_126601	acyl-CoA synthetase (ACS10)	Metabolic pathways (ec01100)|Fatty acid elongation (ec00062)|Fatty acid degradation (ec00071)|Biosynthesis of unsaturated fatty acids (ec01040)	PF3D7_0525100	PBANKA_123990	PVX_079990
OG5_152371	RNA methyltransferase, putative	Ubiquinone and other terpenoid-quinone biosynthesis (ec00130)|Ubiquinone and other terpenoid-quinone biosynthesis (ec00130)|Tyrosine metabolism (ec00350)|Tryptophan metabolism (ec00380)|Tryptophan metabolism (ec00380)|Tryptophan metabolism (ec00380)|Tetracycline biosynthesis (ec00253)|Tetracycline biosynthesis (ec00253)|Tetracycline biosynthesis (ec00253)|Tetracycline biosynthesis (ec00253)|Stilb…	PF3D7_0525600	PBANKA_124040	PVX_079965
OG5_126830	cell cycle regulator with zn-finger domain, putative	Tyrosine metabolism (ec00350)|Tropane, piperidine and pyridine alkaloid biosynthesis (ec00960)|Toluene degradation (ec00623)|Phenylalanine metabolism (ec00360)|Naphthalene degradation (ec00626)|Microbial metabolism in diverse environments (ec01120)|Microbial metabolism in diverse environments (ec01120)|Microbial metabolism in diverse environments (ec01120)|Microbial metabolism in diverse environm…	PF3D7_0528400	PBANKA_010830	PVX_079830
OG5_130616	2C-methyl-D-erythritol 2,4-cyclodiphosphate synthase (IspF)	Terpenoid backbone biosynthesis (ec00900)|Biosynthesis of secondary metabolites (ec01110)	PF3D7_0209300	PBANKA_030640	PVX_003920
OG5_130883	adenylosuccinate lyase (ASL)	Purine metabolism (ec00230)|Purine metabolism (ec00230)|Metabolic pathways (ec01100)|Metabolic pathways (ec01100)|Biosynthesis of secondary metabolites (ec01110)|Alanine, aspartate and glutamate metabolism (ec00250)	PF3D7_0206700	PBANKA_030430	PVX_003765
OG5_160813	conserved Plasmodium protein, unknown function, pseudogene	Phenylalanine, tyrosine and tryptophan biosynthesis (ec00400)|Metabolic pathways (ec01100)|Biosynthesis of secondary metabolites (ec01110)	PF3D7_0206300	PBANKA_030400	PVX_003750
OG5_127211	ubiE/COQ5 methyltransferase, putative	Ubiquinone and other terpenoid-quinone biosynthesis (ec00130)|Ubiquinone and other terpenoid-quinone biosynthesis (ec00130)|Ubiquinone and other terpenoid-quinone biosynthesis (ec00130)|Ubiquinone and other terpenoid-quinone biosynthesis (ec00130)|Tyrosine metabolism (ec00350)|Tryptophan metabolism (ec00380)|Tryptophan metabolism (ec00380)|Tryptophan metabolism (ec00380)|Tetracycline biosynthesis…	PF3D7_0204900	PBANKA_030270	PVX_003675
OG5_162652	3'-5' exonuclease, putative	Tropane, piperidine and pyridine alkaloid biosynthesis (ec00960)|Toluene degradation (ec00623)|Propanoate metabolism (ec00640)|Phenylpropanoid biosynthesis (ec00940)|Microbial metabolism in diverse environments (ec01120)|Fructose and mannose metabolism (ec00051)|Bisphenol degradation (ec00363)|Biosynthesis of secondary metabolites (ec01110)|Ascorbate and aldarate metabolism (ec00053)|Ascorbate an…	PF3D7_0204800	PBANKA_030260	PVX_003670
OG5_126737	aspartate aminotransferase,aspartate transaminase (AspAT)	Ubiquinone and other terpenoid-quinone biosynthesis (ec00130)|Ubiquinone and other terpenoid-quinone biosynthesis (ec00130)|Ubiquinone and other terpenoid-quinone biosynthesis (ec00130)|Ubiquinone and other terpenoid-quinone biosynthesis (ec00130)|Tyrosine metabolism (ec00350)|Tyrosine metabolism (ec00350)|Tyrosine metabolism (ec00350)|Tyrosine metabolism (ec00350)|Phenylalanine, tyrosine and try…	PF3D7_0204500	PBANKA_030230	PVX_003655
OG5_128919	zinc finger protein, putative	Tyrosine metabolism (ec00350)|Tropane, piperidine and pyridine alkaloid biosynthesis (ec00960)|Toluene degradation (ec00623)|Phenylalanine metabolism (ec00360)|Naphthalene degradation (ec00626)|Microbial metabolism in diverse environments (ec01120)|Microbial metabolism in diverse environments (ec01120)|Microbial metabolism in diverse environments (ec01120)|Microbial metabolism in diverse environm…	PF3D7_0202900	#N/A	PVX_003580
OG5_126937	octaprenyl pyrophosphate synthase (OPP)	Ubiquinone and other terpenoid-quinone biosynthesis (ec00130)|Ubiquinone and other terpenoid-quinone biosynthesis (ec00130)|Ubiquinone and other terpenoid-quinone biosynthesis (ec00130)|Tryptophan metabolism (ec00380)|Tryptophan metabolism (ec00380)|Terpenoid backbone biosynthesis (ec00900)|Terpenoid backbone biosynthesis (ec00900)|Terpenoid backbone biosynthesis (ec00900)|Sulfur metabolism (ec00…	PF3D7_0202700	PBANKA_030080	PVX_003575
OG5_128444	dolichol-linked oligosaccharide biosynthesis enzyme, putative	Metabolic pathways (ec01100)|Amino sugar and nucleotide sugar metabolism (ec00520)	PF3D7_0211600	PBANKA_030840	PVX_002950
OG5_136613	acyl-CoA synthetase (ACS8)	Metabolic pathways (ec01100)|Fatty acid elongation (ec00062)|Fatty acid degradation (ec00071)|Biosynthesis of unsaturated fatty acids (ec01040)	PF3D7_0215300	PBANKA_031180	PVX_002785
OG5_136613	acyl-CoA synthetase (ACS2)	Metabolic pathways (ec01100)|Fatty acid elongation (ec00062)|Fatty acid degradation (ec00071)|Biosynthesis of unsaturated fatty acids (ec01040)	PF3D7_0301000	PBANKA_031180	PVX_002785
OG5_136613	acyl-CoA synthetase (ACS6)	Metabolic pathways (ec01100)|Fatty acid elongation (ec00062)|Fatty acid degradation (ec00071)|Biosynthesis of unsaturated fatty acids (ec01040)	PF3D7_0401900	PBANKA_031180	PVX_002785
OG5_136613	acyl-CoA synthetase (ACS5)	alpha-Linolenic acid metabolism (ec00592)|Tyrosine metabolism (ec00350)|Tropane, piperidine and pyridine alkaloid biosynthesis (ec00960)|Metabolic pathways (ec01100)|Metabolic pathways (ec01100)|Limonene and pinene degradation (ec00903)|Limonene and pinene degradation (ec00903)|Limonene and pinene degradation (ec00903)|Limonene and pinene degradation (ec00903)|Limonene and pinene degradation (ec0…	PF3D7_0731600	PBANKA_031180	PVX_002785
OG5_136613	acyl-CoA synthetase (ACS7)	Metabolic pathways (ec01100)|Fatty acid elongation (ec00062)|Fatty acid degradation (ec00071)|Biosynthesis of unsaturated fatty acids (ec01040)	PF3D7_1200700	PBANKA_031180	PVX_002785
OG5_136613	acyl-CoA synthetase (ACS3)	Metabolic pathways (ec01100)|Fatty acid elongation (ec00062)|Fatty acid degradation (ec00071)|Biosynthesis of unsaturated fatty acids (ec01040)	PF3D7_1253400	PBANKA_031180	PVX_002785
OG5_136613	acyl-CoA synthetase (ACS4)	Metabolic pathways (ec01100)|Fatty acid elongation (ec00062)|Fatty acid degradation (ec00071)|Biosynthesis of unsaturated fatty acids (ec01040)	PF3D7_1372400	PBANKA_031180	PVX_002785
OG5_136613	acyl-CoA synthetase, pseudogene (ACS1b)	Metabolic pathways (ec01100)|Fatty acid elongation (ec00062)|Fatty acid degradation (ec00071)|Biosynthesis of unsaturated fatty acids (ec01040)	PF3D7_1477900	PBANKA_031180	PVX_002785
OG5_136613	acyl-CoA synthetase (ACS1a)	Metabolic pathways (ec01100)|Metabolic pathways (ec01100)|Fatty acid elongation (ec00062)|Fatty acid degradation (ec00071)|Butanoate metabolism (ec00650)|Biosynthesis of unsaturated fatty acids (ec01040)	PF3D7_1479000	PBANKA_031180	PVX_002785
OG5_130659	zinc finger protein, putative	Tyrosine metabolism (ec00350)|Tropane, piperidine and pyridine alkaloid biosynthesis (ec00960)|Toluene degradation (ec00623)|Phenylalanine metabolism (ec00360)|Naphthalene degradation (ec00626)|Microbial metabolism in diverse environments (ec01120)|Microbial metabolism in diverse environments (ec01120)|Microbial metabolism in diverse environments (ec01120)|Microbial metabolism in diverse environm…	PF3D7_0215900	PBANKA_031260	PVX_002745
OG5_127165	ATP synthase F1, alpha subunit		PF3D7_0217100	PBANKA_031380	PVX_002685
OG5_128345	apicoplast RNA methyltransferase precursor, putative	Ubiquinone and other terpenoid-quinone biosynthesis (ec00130)|Ubiquinone and other terpenoid-quinone biosynthesis (ec00130)|Tyrosine metabolism (ec00350)|Tryptophan metabolism (ec00380)|Tryptophan metabolism (ec00380)|Tryptophan metabolism (ec00380)|Tetracycline biosynthesis (ec00253)|Tetracycline biosynthesis (ec00253)|Tetracycline biosynthesis (ec00253)|Tetracycline biosynthesis (ec00253)|Stilb…	PF3D7_0218300	PBANKA_031500	PVX_002625
OG5_128445	conserved protein, unknown function	Puromycin biosynthesis (ec00231)|Porphyrin and chlorophyll metabolism (ec00860)|Porphyrin and chlorophyll metabolism (ec00860)|Nitrotoluene degradation (ec00633)|Nitrotoluene degradation (ec00633)|Metabolic pathways (ec01100)|Metabolic pathways (ec01100)|Lysine degradation (ec00310)|Lysine degradation (ec00310)|Isoquinoline alkaloid biosynthesis (ec00950)|Insect hormone biosynthesis (ec00981)|Bio…	PF3D7_0219100	PBANKA_031550	PVX_002600
OG5_128305	pseudouridine synthase, putative	Pyrimidine metabolism (ec00240)|Aminobenzoate degradation (ec00627)	PF3D7_0219500	PBANKA_031590	PVX_002580
OG5_128481	conserved Plasmodium protein, unknown function	Ubiquinone and other terpenoid-quinone biosynthesis (ec00130)|Ubiquinone and other terpenoid-quinone biosynthesis (ec00130)|Tyrosine metabolism (ec00350)|Tryptophan metabolism (ec00380)|Tryptophan metabolism (ec00380)|Tryptophan metabolism (ec00380)|Tetracycline biosynthesis (ec00253)|Tetracycline biosynthesis (ec00253)|Tetracycline biosynthesis (ec00253)|Tetracycline biosynthesis (ec00253)|Stilb…	PF3D7_1022100	PBANKA_050630	PVX_001970
OG5_127380	ribosomal processing ATPase, putative	Tyrosine metabolism (ec00350)|Tropane, piperidine and pyridine alkaloid biosynthesis (ec00960)|Toluene degradation (ec00623)|Phenylalanine metabolism (ec00360)|Naphthalene degradation (ec00626)|Microbial metabolism in diverse environments (ec01120)|Microbial metabolism in diverse environments (ec01120)|Microbial metabolism in diverse environments (ec01120)|Microbial metabolism in diverse environm…	PF3D7_1020700	PBANKA_050490	PVX_001895
OG5_159181	S-adenosyl-L-methionine-dependent methyltransferase, putative	Ubiquinone and other terpenoid-quinone biosynthesis (ec00130)|Ubiquinone and other terpenoid-quinone biosynthesis (ec00130)|Tyrosine metabolism (ec00350)|Tryptophan metabolism (ec00380)|Tryptophan metabolism (ec00380)|Tryptophan metabolism (ec00380)|Tetracycline biosynthesis (ec00253)|Tetracycline biosynthesis (ec00253)|Tetracycline biosynthesis (ec00253)|Tetracycline biosynthesis (ec00253)|Stilb…	PF3D7_1020400	PBANKA_050460	PVX_001880
OG5_129346	conserved Plasmodium protein, unknown function	Ubiquinone and other terpenoid-quinone biosynthesis (ec00130)|Ubiquinone and other terpenoid-quinone biosynthesis (ec00130)|Ubiquinone and other terpenoid-quinone biosynthesis (ec00130)|Ubiquinone and other terpenoid-quinone biosynthesis (ec00130)|Ubiquinone and other terpenoid-quinone biosynthesis (ec00130)|Tyrosine metabolism (ec00350)|Tryptophan metabolism (ec00380)|Tryptophan metabolism (ec00…	PF3D7_1018600	PBANKA_050280	PVX_001790
OG5_126700	tRNA pseudouridine synthase, putative	Pyrimidine metabolism (ec00240)|Aminobenzoate degradation (ec00627)	PF3D7_1018000	PBANKA_050230	PVX_001765
OG5_127648	phosphomannomutase, putative	Metabolic pathways (ec01100)|Metabolic pathways (ec01100)|Fructose and mannose metabolism (ec00051)|Fructose and mannose metabolism (ec00051)|Amino sugar and nucleotide sugar metabolism (ec00520)|Amino sugar and nucleotide sugar metabolism (ec00520)	PF3D7_1017400	PBANKA_050170	PVX_001740
OG5_150124	enoyl-CoA hydratase-related protein, putative	beta-Alanine metabolism (ec00410)|beta-Alanine metabolism (ec00410)|alpha-Linolenic acid metabolism (ec00592)|alpha-Linolenic acid metabolism (ec00592)|Valine, leucine and isoleucine degradation (ec00280)|Valine, leucine and isoleucine degradation (ec00280)|Tryptophan metabolism (ec00380)|Tryptophan metabolism (ec00380)|Tryptophan metabolism (ec00380)|Tryptophan metabolism (ec00380)|Tryptophan me…	PF3D7_1017200	PBANKA_050150	PVX_001730
OG5_155664	ATP-dependent RNA helicase, putative	Zeatin biosynthesis (ec00908)|Purine metabolism (ec00230)|Biosynthesis of secondary metabolites (ec01110)	PF3D7_0405000	PBANKA_100270	PVX_000990
OG5_130799	lysine decarboxylase, putative	Tropane, piperidine and pyridine alkaloid biosynthesis (ec00960)|Tropane, piperidine and pyridine alkaloid biosynthesis (ec00960)|Metabolic pathways (ec01100)|Metabolic pathways (ec01100)|Lysine degradation (ec00310)|Lysine degradation (ec00310)|Biosynthesis of secondary metabolites (ec01110)|Biosynthesis of secondary metabolites (ec01110)	PF3D7_0405700	PBANKA_100340	PVX_000955
OG5_127061	vacuolar ATP synthase subunit b		PF3D7_0406100	PBANKA_100380	PVX_000935
OG5_130299	methyltransferase, putative	Ubiquinone and other terpenoid-quinone biosynthesis (ec00130)|Ubiquinone and other terpenoid-quinone biosynthesis (ec00130)|Tyrosine metabolism (ec00350)|Tryptophan metabolism (ec00380)|Tryptophan metabolism (ec00380)|Tryptophan metabolism (ec00380)|Tetracycline biosynthesis (ec00253)|Tetracycline biosynthesis (ec00253)|Tetracycline biosynthesis (ec00253)|Tetracycline biosynthesis (ec00253)|Stilb…	PF3D7_0407100	PBANKA_100470	PVX_000890
OG5_127173	conserved Plasmodium protein, unknown function	Ubiquinone and other terpenoid-quinone biosynthesis (ec00130)|Ubiquinone and other terpenoid-quinone biosynthesis (ec00130)|Tyrosine metabolism (ec00350)|Tryptophan metabolism (ec00380)|Tryptophan metabolism (ec00380)|Tryptophan metabolism (ec00380)|Tetracycline biosynthesis (ec00253)|Tetracycline biosynthesis (ec00253)|Tetracycline biosynthesis (ec00253)|Tetracycline biosynthesis (ec00253)|Stilb…	PF3D7_0409300	PBANKA_100690	PVX_000780
OG5_128149	conserved Plasmodium protein, unknown function	Sphingolipid metabolism (ec00600)|Metabolic pathways (ec01100)	PF3D7_0409500	PBANKA_100710	PVX_000770
OG5_128432	phosphopantothenoylcysteine synthetase, putative	Pantothenate and CoA biosynthesis (ec00770)|Metabolic pathways (ec01100)	PF3D7_0412300	PBANKA_061360	PVX_000630
OG5_128432	flavoprotein, putative	Pantothenate and CoA biosynthesis (ec00770)|Metabolic pathways (ec01100)	PF3D7_1102400	PBANKA_061360	PVX_000630
